# Supplementary material for: (E)-4-[(4-Diethyl­amino-2-hy­droxy­benzyl­idene)amino]­benzoic acid
Source: Acta Crystallogr Sect E Struct Rep Online. 2012 Mar 10;68(Pt 4):o1036. doi: 10.1107/S160053681200997X (PMC3343998; doi:10.1107/S160053681200997X)
Supplement: Supplementary file 2 [file e-68-o1036-Isup2.hkl]

# 
# h,k,l, Fc-squared, Fo-squared, sigma(Fo-squared) and status flag 
# 
data_I
_shelx_title ' AAAIR_0m in P2(1)/c' 
_shelx_refln_list_code          4 
_shelx_F_calc_maximum      232.09 
_exptl_crystal_F_000       664.00 
_reflns_d_resolution_high  0.8409 
 
loop_ 
 _symmetry_equiv_pos_as_xyz 
 'x, y, z' 
 '-x, y+1/2, -z+1/2' 
 '-x, -y, -z' 
 'x, -y-1/2, z-1/2' 
 
_cell_length_a    12.4216 
_cell_length_b     8.1511 
_cell_length_c    16.0820 
_cell_angle_alpha  90.000 
_cell_angle_beta   93.001 
_cell_angle_gamma  90.000 
 
_shelx_F_squared_multiplier     1.000 
 
loop_ 
 _refln_index_h 
 _refln_index_k 
 _refln_index_l 
 _refln_F_squared_calc 
 _refln_F_squared_meas 
 _refln_F_squared_sigma 
 _refln_observed_status 
   2   0   0      767.97      639.83     28.53 o 
   3   0   0      114.66       99.86     18.49 o 
   4   0   0       93.10       81.37     23.78 o 
   5   0   0     4600.52     4373.11     68.75 o 
   6   0   0      498.39      510.06     24.49 o 
   7   0   0     2896.67     3082.22     63.46 o 
   8   0   0       21.29       39.41     12.31 o 
   9   0   0       95.71      100.91     26.42 o 
  10   0   0       80.72       82.95     25.36 o 
  11   0   0       16.15        8.45     24.83 o 
  12   0   0       55.37       16.38     24.30 o 
  13   0   0        0.03      -35.66     23.78 o 
  14   0   0       22.49        5.81     26.95 o 
   1   1   0      226.00      222.88      5.13 o 
   2   1   0      330.27      311.83      6.63 o 
   3   1   0      360.72      334.49     10.33 o 
   4   1   0      213.85      205.22      8.42 o 
   5   1   0       19.35       16.76      6.85 o 
   6   1   0      137.84      140.29      9.70 o 
   7   1   0       16.63       28.61      9.45 o 
   8   1   0        0.11       20.01     10.55 o 
   9   1   0       20.07       21.76     11.93 o 
  10   1   0        4.33       31.03     14.98 o 
  11   1   0        8.63        1.35     17.19 o 
  12   1   0        5.63        0.76     17.19 o 
  13   1   0        2.79      -10.21     14.47 o 
  14   1   0        4.07      -27.21     18.14 o 
   0   2   0    44168.68    44691.17    574.07 o 
   1   2   0      578.21      538.48     13.33 o 
   2   2   0      259.56      254.21      8.69 o 
   3   2   0       83.25       80.41      7.08 o 
   4   2   0       35.29       25.69      5.59 o 
   5   2   0      477.82      476.57     15.46 o 
   6   2   0      395.26      368.76     13.18 o 
   7   2   0      366.71      391.66     27.07 o 
   8   2   0       12.18       20.61     10.83 o 
   9   2   0       16.68       22.05     11.53 o 
  10   2   0        4.45       15.46     11.64 o 
  11   2   0        2.92       -0.73     14.43 o 
  12   2   0       36.96       44.03     15.78 o 
  13   2   0        0.85      -11.27     30.59 o 
  14   2   0       24.45        1.74     21.48 o 
   1   3   0        0.06       -1.48      6.25 o 
   2   3   0        2.64        0.93      6.38 o 
   3   3   0      412.30      412.87     12.92 o 
   4   3   0       60.10       61.62      8.70 o 
   5   3   0       99.50      102.64     10.06 o 
   6   3   0       29.58       44.90     12.00 o 
   7   3   0       33.31       33.63     12.53 o 
   8   3   0       11.02       42.37     15.47 o 
   9   3   0        0.39        1.44     18.07 o 
  10   3   0        2.23       24.34     23.32 o 
  11   3   0        5.21       19.31     23.01 o 
  12   3   0        4.38        3.14     23.51 o 
  13   3   0        7.80      -24.48     21.27 o 
  14   3   0        9.35      -19.84     25.89 o 
   0   4   0      437.89      412.19     27.76 o 
   1   4   0      120.94      132.82     10.77 o 
   2   4   0       99.00       97.73      9.44 o 
   3   4   0        5.51        7.76      7.74 o 
   4   4   0       26.00       18.69      8.36 o 
   5   4   0       49.90       53.56     12.22 o 
   6   4   0       14.65       12.18     11.94 o 
   7   4   0        0.48      -10.36     13.25 o 
   8   4   0       37.34       61.64     15.33 o 
   9   4   0        4.70        0.50     19.67 o 
  10   4   0       17.98        8.43     20.40 o 
  11   4   0        8.67      -43.84     87.18 o 
  12   4   0        2.39      -19.01     22.16 o 
  13   4   0        1.67      -34.69     54.95 o 
   1   5   0       48.99       49.26     11.26 o 
   2   5   0       13.84       11.41      8.80 o 
   3   5   0       29.85       26.08      9.47 o 
   4   5   0        0.03      -14.59     12.59 o 
   5   5   0       18.30       11.62     11.94 o 
   6   5   0       10.81      -16.68     13.52 o 
   7   5   0        7.94       -7.66     14.37 o 
   8   5   0       15.06        2.43     15.44 o 
   9   5   0       16.28        3.49     24.08 o 
  10   5   0        2.90      -15.40     18.74 o 
  11   5   0        0.57      -12.78     21.18 o 
  12   5   0        2.19       28.59     65.52 o 
   0   6   0        2.43      -11.27     15.91 o 
   1   6   0       30.65       11.32     13.02 o 
   2   6   0        4.79        5.01     12.17 o 
   3   6   0       35.56       32.00     13.90 o 
   4   6   0       14.97       34.50     12.73 o 
   5   6   0        8.96       -8.56     14.62 o 
   6   6   0        1.34      -11.11     14.86 o 
   7   6   0       14.76       43.37     21.26 o 
   8   6   0        0.99       14.53     20.41 o 
   9   6   0        7.96       17.98     22.80 o 
  10   6   0        2.81      -24.96     20.88 o 
  11   6   0        0.15      -17.16     22.64 o 
   1   7   0       19.34       -7.71     23.03 o 
   2   7   0       34.82       44.86     16.31 o 
   3   7   0        3.47       11.44     14.39 o 
   4   7   0        0.33        6.26     15.51 o 
   5   7   0        1.53      -21.18     19.50 o 
   6   7   0        4.80       -1.14     13.81 o 
   7   7   0        0.18      -12.23     19.74 o 
   8   7   0        2.61       -2.64     20.42 o 
   9   7   0        4.30      -10.79     21.20 o 
  10   7   0        1.82      -29.65     23.51 o 
   0   8   0        1.71      -41.21     63.93 o 
   1   8   0        1.78       17.59     23.65 o 
   2   8   0        0.06      -20.31     44.03 o 
   3   8   0        8.93       16.80     16.74 o 
   4   8   0       14.96       11.63     17.50 o 
   5   8   0        4.95        8.09     16.55 o 
   6   8   0        0.90       -2.79     20.33 o 
   7   8   0        0.15       28.56     23.95 o 
   8   8   0        0.56      -32.44     21.63 o 
   1   9   0        5.65       24.67     25.49 o 
   2   9   0       40.48       25.19     27.03 o 
   3   9   0       12.72        7.71     26.95 o 
   4   9   0        0.50       23.07     32.87 o 
   5   9   0        1.60       19.02     30.89 o 
 -14   1   1       22.68        4.23     20.82 o 
 -13   1   1        0.13      -18.13     17.98 o 
 -12   1   1        8.82        8.38     18.25 o 
 -11   1   1        0.00        4.79     18.37 o 
 -10   1   1       24.83       22.59     14.01 o 
  -9   1   1      512.19      497.62     24.85 o 
  -8   1   1        1.37        2.00     12.85 o 
  -7   1   1     1108.89     1080.79     30.00 o 
  -6   1   1       95.55      112.25     11.09 o 
  -5   1   1      135.29      112.14     12.32 o 
  -4   1   1     1097.20     1037.15     17.88 o 
  -3   1   1     8607.03     8270.51     69.29 o 
  -2   1   1    53864.64    51708.88    387.70 o 
  -1   1   1      277.76      260.60      6.32 o 
   0   1   1      196.41      197.95      4.74 o 
   1   1   1     1153.93     1123.63     12.84 o 
   2   1   1      944.37      840.22     11.58 o 
   3   1   1      240.85      255.89     10.70 o 
   4   1   1       18.80       34.33      8.64 o 
   5   1   1     4216.67     4094.85     60.36 o 
   6   1   1       75.95       72.98     12.34 o 
   7   1   1        0.34        9.92     14.82 o 
   8   1   1       39.32       22.19     28.00 o 
   9   1   1       57.31       71.96     14.31 o 
  10   1   1       57.66       51.06     11.90 o 
  11   1   1        2.36      -10.86     12.21 o 
  12   1   1        1.15      -18.83     12.56 o 
  13   1   1        0.03       -8.97     18.68 o 
  14   1   1        0.00        9.51     25.36 o 
 -14   2   1        0.04        2.65     22.17 o 
 -13   2   1       10.37        1.20     15.76 o 
 -12   2   1        0.76      -13.41     14.47 o 
 -11   2   1       24.17        8.72     14.73 o 
 -10   2   1        1.19        3.17     15.63 o 
  -9   2   1       67.27      102.48     20.54 o 
  -8   2   1        2.84        9.92     13.59 o 
  -7   2   1      387.94      373.13     14.20 o 
  -6   2   1       18.04       22.99      8.49 o 
  -5   2   1        0.35       -4.67      3.81 o 
  -4   2   1      479.56      508.32     13.16 o 
  -3   2   1     3516.61     3534.41     33.07 o 
  -2   2   1    32659.26    32722.28    239.94 o 
  -1   2   1     2410.86     2394.62     24.91 o 
   0   2   1     2207.19     2172.97     22.84 o 
   1   2   1      345.68      334.68     11.83 o 
   2   2   1       61.35       59.77      6.35 o 
   3   2   1      806.87      793.50     16.64 o 
   4   2   1      553.77      578.66     14.76 o 
   5   2   1     1583.00     1763.34     31.85 o 
   6   2   1      419.70      402.06     17.63 o 
   7   2   1        0.21      -11.22     12.75 o 
   8   2   1      156.69      155.44     12.61 o 
   9   2   1        4.21       10.73     10.31 o 
  10   2   1        8.50        3.79     10.65 o 
  11   2   1        5.96        1.31     12.87 o 
  12   2   1       16.59       33.71     14.17 o 
  13   2   1        0.20      -10.42     25.89 o 
  14   2   1        0.05        7.16     24.57 o 
 -14   3   1        0.29      -37.83     38.31 o 
 -13   3   1        0.11       -3.86     23.25 o 
 -12   3   1       18.01       14.17     33.55 o 
 -11   3   1        9.92        5.99     20.80 o 
 -10   3   1        0.56       -3.83     21.01 o 
  -9   3   1       52.28       65.32     20.00 o 
  -8   3   1        0.39        0.01     19.93 o 
  -7   3   1       53.19       65.14     13.64 o 
  -6   3   1      217.86      236.61     11.33 o 
  -5   3   1       88.43       85.39     10.27 o 
  -4   3   1        3.44        6.12      7.05 o 
  -3   3   1     1482.08     1426.41     22.00 o 
  -2   3   1     1132.52     1203.41     21.54 o 
  -1   3   1      955.84      966.48     18.35 o 
   0   3   1      950.44      977.61     19.20 o 
   1   3   1       47.91       34.16      7.20 o 
   2   3   1        0.81        4.48      7.76 o 
   3   3   1        0.80       -9.11      6.07 o 
   4   3   1      549.12      604.00     17.11 o 
   5   3   1      254.50      271.52     12.84 o 
   6   3   1        8.51        6.60     10.60 o 
   7   3   1       60.07       65.61     13.23 o 
   8   3   1        0.65      -16.07     13.63 o 
   9   3   1       42.18       42.07     16.80 o 
  10   3   1       36.36       26.59     20.78 o 
  11   3   1       27.29       41.29     22.01 o 
  12   3   1       38.07       21.23     23.68 o 
  13   3   1        0.61      -39.34     96.16 o 
 -13   4   1        0.06      -24.43     30.12 o 
 -12   4   1        0.07        7.82     22.95 o 
 -11   4   1        0.01      -23.26     20.13 o 
 -10   4   1        4.36        0.12     21.35 o 
  -9   4   1        0.59       -6.67     18.83 o 
  -8   4   1       22.39       29.80     14.58 o 
  -7   4   1        0.23       -7.22     11.39 o 
  -6   4   1       15.70       -8.67     12.10 o 
  -5   4   1        3.89       -9.84      9.61 o 
  -4   4   1        0.09       -2.80      9.59 o 
  -3   4   1      838.87      823.06     21.80 o 
  -2   4   1     1006.27     1004.97     21.25 o 
  -1   4   1        0.39        6.29      7.35 o 
   0   4   1        0.01       -4.06      7.15 o 
   1   4   1      249.44      251.73     13.46 o 
   2   4   1       31.93       24.71      8.37 o 
   3   4   1        0.76        3.66      8.43 o 
   4   4   1      147.79      157.21     11.53 o 
   5   4   1        8.57        5.54     11.38 o 
   6   4   1        0.18      -11.31     11.01 o 
   7   4   1        0.39        3.91     13.38 o 
   8   4   1        3.52        7.30     12.95 o 
   9   4   1       19.62        8.02     23.81 o 
  10   4   1        5.87      -20.36     19.31 o 
  11   4   1       22.21       34.66     22.09 o 
  12   4   1       26.67       -5.30     23.85 o 
  13   4   1        0.64      -54.84     45.17 o 
 -12   5   1        1.95      -18.12     24.23 o 
 -11   5   1        1.46      -39.46     84.54 o 
 -10   5   1        1.87       56.19     32.23 o 
  -9   5   1        5.18        8.45     20.43 o 
  -8   5   1        3.50       13.26     16.34 o 
  -7   5   1        0.35       -0.12     14.20 o 
  -6   5   1       34.79       20.40     14.66 o 
  -5   5   1        8.87        6.46     12.10 o 
  -4   5   1      167.80      179.25     18.41 o 
  -3   5   1        0.71       -9.77      8.94 o 
  -2   5   1       17.29       25.30      9.27 o 
  -1   5   1       45.93       39.06     10.09 o 
   0   5   1       45.91       56.47     11.99 o 
   1   5   1      253.25      278.74     15.70 o 
   2   5   1        8.19       10.24     10.76 o 
   3   5   1        0.38        3.27      9.96 o 
   4   5   1        8.14       12.52     13.39 o 
   5   5   1       79.45       95.00     16.54 o 
   6   5   1       22.17       11.16     14.08 o 
   7   5   1       23.84       12.47     12.72 o 
   8   5   1       23.15       11.62     16.58 o 
   9   5   1        5.46        3.24     22.52 o 
  10   5   1        1.44       -2.89     19.54 o 
  11   5   1       33.46      -15.69     24.07 o 
  12   5   1        9.93      -13.67     27.74 o 
 -11   6   1        2.33       19.62     25.72 o 
 -10   6   1        0.86        0.93     32.47 o 
  -9   6   1        0.01      -17.52     31.90 o 
  -8   6   1        0.61       -6.65     18.72 o 
  -7   6   1       11.18       18.42     18.63 o 
  -6   6   1        2.12      -14.47     12.17 o 
  -5   6   1       19.21      -21.23     14.15 o 
  -4   6   1        0.14       -3.43     16.62 o 
  -3   6   1        8.12        3.95     15.30 o 
  -2   6   1       25.39       20.10     14.28 o 
  -1   6   1       36.11       28.56     14.27 o 
   0   6   1        0.06       -6.39     12.19 o 
   1   6   1       28.61       24.11     13.84 o 
   2   6   1        3.08       -0.93     12.37 o 
   3   6   1        9.99       -2.18     11.01 o 
   4   6   1        0.85        9.95     11.92 o 
   5   6   1        1.68       -9.03     11.97 o 
   6   6   1       11.52        9.82     18.17 o 
   7   6   1        0.33       10.08     19.39 o 
   8   6   1        3.16        4.57     19.13 o 
   9   6   1        4.18      -14.88     20.57 o 
  10   6   1        0.42      -29.45     31.97 o 
  11   6   1        5.36      -31.68     21.12 o 
 -10   7   1        1.56      -32.40     21.60 o 
  -9   7   1        0.00      -18.36     29.05 o 
  -8   7   1        3.43        0.55     21.23 o 
  -7   7   1        0.02       -8.20     20.61 o 
  -6   7   1        1.33       22.16     15.83 o 
  -5   7   1       21.76       13.93     18.17 o 
  -4   7   1       52.31       33.34     22.77 o 
  -3   7   1        3.51       -6.59     16.77 o 
  -2   7   1       10.21        9.06     17.85 o 
  -1   7   1       31.92       14.91     16.96 o 
   0   7   1       16.94       22.87     21.43 o 
   1   7   1        0.04      -26.81     20.88 o 
   2   7   1       22.41       14.45     16.40 o 
   3   7   1        3.30        6.63     15.10 o 
   4   7   1        1.31      -20.37     15.06 o 
   5   7   1       13.77       -3.93     15.23 o 
   6   7   1        0.29        3.15     19.57 o 
   7   7   1       43.90        9.66     30.42 o 
   8   7   1        3.26      -19.98     19.56 o 
   9   7   1        2.01      -10.11     21.68 o 
  10   7   1        1.49        3.93     24.48 o 
  -8   8   1        0.41      -11.49     26.62 o 
  -7   8   1        6.79       -9.31     29.59 o 
  -6   8   1        6.04       13.09     23.34 o 
  -5   8   1       16.35       24.07     17.21 o 
  -4   8   1       17.55       -6.66     17.34 o 
  -3   8   1        0.09       16.05     33.16 o 
  -2   8   1        2.56       16.21     23.94 o 
  -1   8   1       40.63       15.86     23.38 o 
   0   8   1       75.75       64.13     51.78 o 
   1   8   1        8.70       53.70     56.53 o 
   2   8   1       15.61       -4.10     24.13 o 
   3   8   1        2.82      -20.98     22.15 o 
   4   8   1        1.08       14.73     17.01 o 
   5   8   1        0.76      -19.45     15.71 o 
   6   8   1        0.10        4.14     21.47 o 
   7   8   1       11.32      -20.90     37.91 o 
   8   8   1        0.92      -20.16     21.50 o 
  -5   9   1        4.11        3.95     21.05 o 
  -4   9   1        0.04      -22.34     30.35 o 
  -3   9   1       13.60       21.29     26.14 o 
  -2   9   1        7.06      -48.01     49.48 o 
  -1   9   1        1.21      -71.97     47.98 o 
   0   9   1       14.25      -20.83     50.24 o 
   1   9   1       13.57        7.48     28.49 o 
   2   9   1       35.85       40.49     29.04 o 
   3   9   1        0.12      -38.66     26.02 o 
   4   9   1        5.45        1.72     37.39 o 
   5   9   1        2.97        3.88     24.96 o 
 -14   0   2        1.76       -7.93     29.59 o 
 -13   0   2       11.31       -3.70     27.47 o 
 -12   0   2       45.79       30.12     28.53 o 
 -11   0   2        7.00       -4.23     25.89 o 
 -10   0   2        0.11      -10.04     24.30 o 
  -9   0   2        6.03      -11.10     24.30 o 
  -8   0   2        1.88       15.32     22.19 o 
  -7   0   2       40.96       39.77     13.92 o 
  -6   0   2      143.63      123.34     18.23 o 
  -5   0   2       32.27       16.58      7.47 o 
  -4   0   2      498.18      488.56     16.82 o 
  -3   0   2     3992.12     3811.22     53.10 o 
  -2   0   2      299.02      299.92     10.58 o 
  -1   0   2      361.00      365.20     11.18 o 
   0   0   2     1993.87     1778.91     24.31 o 
   1   0   2        5.17        3.21      2.80 o 
   2   0   2      255.49      252.19     10.89 o 
   3   0   2      212.28      206.90     17.55 o 
   4   0   2       36.63       69.77     16.38 o 
   5   0   2      117.34      134.19     18.49 o 
   6   0   2       10.28        5.64     16.50 o 
  11   0   2       18.63       11.62     23.25 o 
  12   0   2        0.00      -11.10     22.72 o 
  13   0   2        0.01      -30.12     20.08 o 
  14   0   2       25.76       13.74     26.95 o 
 -14   1   2        0.46        6.27     24.83 o 
 -13   1   2        0.05      -29.11     19.40 o 
 -12   1   2        5.52        6.45     19.55 o 
 -11   1   2       14.23       13.86     19.52 o 
 -10   1   2       22.60       19.77     20.25 o 
  -9   1   2       62.51       70.43     17.65 o 
  -8   1   2        0.88       -2.47     12.62 o 
  -7   1   2       21.34       21.52     12.23 o 
  -6   1   2      869.66      891.53     18.84 o 
  -5   1   2      631.73      665.11     14.82 o 
  -4   1   2     6408.37     6357.43     64.99 o 
  -3   1   2      164.97      166.62      7.94 o 
  -2   1   2      290.68      282.80      7.72 o 
  -1   1   2      425.95      448.66     11.84 o 
   0   1   2      237.64      218.65      6.51 o 
   1   1   2        2.29        1.43      2.81 o 
   2   1   2       58.28       47.27      4.95 o 
   3   1   2     4512.34     4292.54     40.73 o 
   4   1   2     1234.59     1229.21     24.11 o 
   5   1   2        0.53        0.55      7.53 o 
   6   1   2       47.06       28.14      9.01 o 
   7   1   2      350.79      336.73     18.12 o 
   8   1   2       19.76       17.82     14.07 o 
   9   1   2       12.36       20.45     17.39 o 
  10   1   2        6.10        1.36     18.14 o 
  11   1   2        0.09      -16.65     17.28 o 
  12   1   2        2.55       19.95     34.87 o 
  13   1   2        0.12      -27.55     26.95 o 
  14   1   2        1.31       34.87     28.53 o 
 -14   2   2        2.28       -9.71     16.31 o 
 -13   2   2        0.14       -0.38     16.65 o 
 -12   2   2       12.11      -10.54     25.62 o 
 -11   2   2        9.20        8.07     23.25 o 
 -10   2   2        5.18       -2.63     48.87 o 
  -9   2   2       62.78       89.57     20.24 o 
  -8   2   2      140.20      142.50     15.94 o 
  -7   2   2       32.51       29.99      9.45 o 
  -6   2   2      323.78      326.70     13.02 o 
  -5   2   2      241.00      260.58     11.10 o 
  -4   2   2     2710.85     2768.80     30.73 o 
  -3   2   2      325.14      338.36     10.04 o 
  -2   2   2     4878.93     4701.98     41.32 o 
  -1   2   2     1038.94     1041.18     14.99 o 
   0   2   2      220.48      236.88     10.43 o 
   1   2   2      137.16      125.58      7.23 o 
   2   2   2     1096.42     1040.41     17.23 o 
   3   2   2     1650.05     1621.27     21.78 o 
   4   2   2      793.50      822.67     17.49 o 
   5   2   2        0.27       -9.56      6.38 o 
   6   2   2       39.75       49.91     10.92 o 
   7   2   2       65.61       68.52     12.10 o 
   8   2   2       12.83       34.75     13.96 o 
   9   2   2        0.80        4.38     13.85 o 
  10   2   2       12.72       27.50     15.27 o 
  11   2   2        5.67       -4.12     19.54 o 
  12   2   2        0.15        8.91     21.41 o 
  13   2   2        0.00      -28.46     30.38 o 
  14   2   2        8.97      -34.04     36.46 o 
 -14   3   2        4.28        4.82     23.58 o 
 -13   3   2        0.01      -43.13     44.65 o 
 -12   3   2        8.76      -24.37     51.78 o 
 -11   3   2       16.03        7.20     21.36 o 
 -10   3   2       26.08       15.12     21.31 o 
  -9   3   2       53.21       93.94     20.47 o 
  -8   3   2        0.00        0.20     20.36 o 
  -7   3   2        0.25       -4.65     10.25 o 
  -6   3   2     1348.61     1357.91     26.64 o 
  -5   3   2     1919.14     1842.80     29.78 o 
  -4   3   2     3081.01     2980.66     36.35 o 
  -3   3   2      134.92      131.31      9.22 o 
  -2   3   2      379.80      397.75     12.14 o 
  -1   3   2     1595.86     1578.43     22.07 o 
   0   3   2      101.67      102.19      8.58 o 
   1   3   2        9.52        8.43      6.36 o 
   2   3   2      301.30      297.19     11.20 o 
   3   3   2     1579.64     1549.87     22.77 o 
   4   3   2     1089.12     1077.46     21.70 o 
   5   3   2      121.37      126.38      8.47 o 
   6   3   2       54.57       52.37     11.26 o 
   7   3   2       66.19       62.24     14.23 o 
   8   3   2       32.01       47.96     16.18 o 
   9   3   2        6.49        5.23     15.81 o 
  10   3   2       15.48       21.35     19.18 o 
  11   3   2        7.87       -9.43     21.54 o 
  12   3   2        1.13       10.31     24.87 o 
  13   3   2        1.36       10.39     41.74 o 
 -13   4   2        1.82      -37.57     46.49 o 
 -12   4   2        4.45       18.79     24.05 o 
 -11   4   2        4.64       32.18     24.53 o 
 -10   4   2        0.05        3.35     25.89 o 
  -9   4   2       49.46       73.42     31.50 o 
  -8   4   2       88.07       91.54     20.77 o 
  -7   4   2        6.31      -17.06     13.14 o 
  -6   4   2       69.26       52.04     14.41 o 
  -5   4   2      458.93      439.30     16.93 o 
  -4   4   2     1144.83     1076.64     25.18 o 
  -3   4   2      843.37      848.71     24.64 o 
  -2   4   2     1680.52     1727.16     25.66 o 
  -1   4   2       94.59       88.52      8.55 o 
   0   4   2        4.40        5.62      7.27 o 
   1   4   2      181.36      186.30     11.79 o 
   2   4   2     1022.55     1055.37     23.05 o 
   3   4   2      866.05      957.41     24.15 o 
   4   4   2      337.22      355.74     13.62 o 
   5   4   2        3.08      -16.13     10.75 o 
   6   4   2       11.60        5.02      8.50 o 
   7   4   2        1.30       -0.71     13.32 o 
   8   4   2        0.68        9.75     15.86 o 
   9   4   2       47.51       25.91     20.53 o 
  10   4   2       66.81       37.34     20.04 o 
  11   4   2        0.00      -19.60     19.65 o 
  12   4   2        0.07       -3.76     24.83 o 
  13   4   2        0.74       -6.48     56.27 o 
 -12   5   2        0.56      -11.81     22.93 o 
 -11   5   2        0.68      -32.89     21.93 o 
 -10   5   2        1.46       -7.76     22.48 o 
  -9   5   2        0.00      -21.99     20.66 o 
  -8   5   2        4.29        8.05     17.08 o 
  -7   5   2       84.29      110.76     18.22 o 
  -6   5   2      132.20      133.11     17.99 o 
  -5   5   2      142.73      156.00     15.79 o 
  -4   5   2        0.10       17.91     11.98 o 
  -3   5   2      233.56      232.00     14.31 o 
  -2   5   2       69.02       71.03     10.51 o 
  -1   5   2       64.36       62.34      9.58 o 
   0   5   2        4.07       -0.73     10.11 o 
   1   5   2        0.16        3.43      9.32 o 
   2   5   2      175.88      201.20     14.85 o 
   3   5   2        4.99        8.34     10.25 o 
   4   5   2       31.29       38.54     11.40 o 
   5   5   2      117.99      116.51     19.82 o 
   6   5   2       20.90       10.76     13.86 o 
   7   5   2       68.93       78.29     19.10 o 
   8   5   2       10.67       26.72     16.84 o 
   9   5   2       34.73       29.61     21.04 o 
  10   5   2       72.31       46.64     22.37 o 
  11   5   2        9.72       28.38     21.55 o 
  12   5   2        0.07      -63.09     48.76 o 
 -11   6   2        1.04      -30.10     20.07 o 
 -10   6   2        2.82       -2.66     25.62 o 
  -9   6   2        0.88      -30.22     20.14 o 
  -8   6   2        0.46       -1.54     25.66 o 
  -7   6   2       20.49       15.25     25.39 o 
  -6   6   2       31.88       43.48     13.79 o 
  -5   6   2      214.51      219.86     18.31 o 
  -4   6   2       32.37       18.17     15.03 o 
  -3   6   2       27.54       37.51     14.32 o 
  -2   6   2       33.67       41.85     12.39 o 
  -1   6   2       18.71       23.27     11.11 o 
   0   6   2       23.11       28.59     13.70 o 
   1   6   2        1.42       13.56     12.92 o 
   2   6   2       71.01       72.04     19.37 o 
   3   6   2       38.29       40.30     12.44 o 
   4   6   2       17.81       14.41     12.01 o 
   5   6   2       84.15       56.13     13.01 o 
   6   6   2        5.29      -15.13     16.53 o 
   7   6   2       14.31       24.56     20.26 o 
   8   6   2        2.25        4.64     19.95 o 
   9   6   2       52.36       21.00     23.05 o 
  10   6   2        4.98       -5.34     21.44 o 
  11   6   2        0.02      -31.68     21.12 o 
 -10   7   2        0.04      -48.41     39.36 o 
  -9   7   2        9.03      -21.17     22.30 o 
  -8   7   2        2.10      -21.62     20.87 o 
  -7   7   2       19.22       -0.38     19.15 o 
  -6   7   2        4.60       -4.55     15.44 o 
  -5   7   2        3.60      -11.35     15.37 o 
  -4   7   2        3.95      -18.20     21.42 o 
  -3   7   2       68.98       59.65     16.90 o 
  -2   7   2      205.17      211.82     20.51 o 
  -1   7   2       30.22       53.43     18.65 o 
   0   7   2       15.72      -34.17     29.82 o 
   1   7   2        6.13      -28.96     20.68 o 
   2   7   2        0.29      -10.24     14.86 o 
   3   7   2       54.06       49.49     19.24 o 
   4   7   2        1.54       -0.62     21.99 o 
   5   7   2       20.77        2.33     15.26 o 
   6   7   2        7.02       40.11     21.62 o 
   7   7   2        1.87       -9.68     20.31 o 
   8   7   2        0.01        1.72     21.10 o 
   9   7   2       15.54      -13.80     21.26 o 
  10   7   2        9.99      -14.52     33.93 o 
  -8   8   2        0.12        0.17     24.08 o 
  -7   8   2        0.03      -25.00     41.63 o 
  -6   8   2        0.80       26.83     17.79 o 
  -5   8   2       48.72       28.03     22.19 o 
  -4   8   2       15.49       40.08     17.56 o 
  -3   8   2        5.26       16.95     18.66 o 
  -2   8   2      154.55      129.95     48.19 o 
  -1   8   2       49.00       40.94     23.10 o 
   0   8   2        5.62       -0.33     22.16 o 
   1   8   2        2.41       20.10     46.29 o 
   2   8   2        5.95       16.78     24.99 o 
   3   8   2        0.36        0.84     20.81 o 
   4   8   2        4.85       -7.81     16.22 o 
   5   8   2       22.65       50.30     21.35 o 
   6   8   2        3.92      -13.78     29.28 o 
   7   8   2        0.64        7.38     32.76 o 
   8   8   2        3.46       14.21     34.13 o 
  -5   9   2        0.26      -38.81     25.87 o 
  -4   9   2        6.25      -38.42     25.61 o 
  -3   9   2        0.29      -53.80     52.57 o 
  -2   9   2      101.41       45.59     55.06 o 
  -1   9   2       17.92      -27.35     50.06 o 
   0   9   2        0.79      -24.54     50.43 o 
   1   9   2        6.48      -73.41     48.94 o 
   2   9   2        0.50       -7.38     25.98 o 
   3   9   2        6.95      -20.73     57.07 o 
   4   9   2        0.25       15.44     23.82 o 
   5   9   2        7.62      -29.74     19.83 o 
 -14   1   3        0.01      -25.74     20.76 o 
 -13   1   3        2.68      -11.60     20.91 o 
 -12   1   3        7.46       -9.12     20.53 o 
 -11   1   3        1.16        2.26     19.93 o 
 -10   1   3       15.70       43.90     16.15 o 
  -9   1   3       27.50       14.13     15.04 o 
  -8   1   3      109.21       82.72     16.15 o 
  -7   1   3        8.74       18.59      8.22 o 
  -6   1   3        3.67        8.54      7.19 o 
  -5   1   3       69.61       74.78      7.86 o 
  -4   1   3        8.36       13.06      7.25 o 
  -3   1   3      135.15      134.79      9.11 o 
  -2   1   3      717.97      672.18     13.75 o 
  -1   1   3      367.16      354.68      9.97 o 
   0   1   3      592.05      575.88     11.76 o 
   1   1   3     3923.04     3915.82     34.14 o 
   2   1   3     3946.67     3563.22     28.04 o 
   3   1   3        0.13        6.82      5.36 o 
   4   1   3       94.01       94.93      6.70 o 
   5   1   3      401.89      380.41     15.64 o 
   6   1   3        2.01        7.86      8.51 o 
   7   1   3       12.56       -2.38      9.89 o 
   8   1   3        0.03        1.46     12.81 o 
   9   1   3       42.93       47.78     53.48 o 
  10   1   3       21.73       26.42     33.29 o 
  11   1   3       51.81       30.87     27.47 o 
  12   1   3        1.53        7.02     19.24 o 
  13   1   3        1.32      -25.51     34.87 o 
  14   1   3        9.16       -3.54     19.81 o 
 -14   2   3        2.94        0.06     25.27 o 
 -13   2   3        0.28      -29.52     19.68 o 
 -12   2   3        8.82       -4.52     21.19 o 
 -11   2   3        0.56      -31.56     34.87 o 
 -10   2   3       33.95       29.27     21.82 o 
  -9   2   3       43.52       61.20     21.90 o 
  -8   2   3      196.23      205.43     14.63 o 
  -7   2   3      120.12      138.35     11.43 o 
  -6   2   3      425.29      452.00     16.80 o 
  -5   2   3      172.90      150.02     11.69 o 
  -4   2   3       23.55       35.31      7.87 o 
  -3   2   3       96.31      120.29      9.04 o 
  -2   2   3      482.37      471.33     16.09 o 
  -1   2   3      921.49      919.20     15.79 o 
   0   2   3      292.18      309.62     10.48 o 
   1   2   3       59.89       59.69      5.80 o 
   2   2   3      511.26      544.52     11.82 o 
   3   2   3        4.23        9.33      5.31 o 
   4   2   3      223.90      235.28      9.11 o 
   5   2   3      896.31      952.27     19.92 o 
   6   2   3      275.76      274.30     15.30 o 
   7   2   3      106.13       97.36     12.78 o 
   8   2   3       99.66       91.99     15.39 o 
   9   2   3       34.82       29.58     14.19 o 
  10   2   3        2.75       -5.84     12.98 o 
  11   2   3       10.31        8.36     19.76 o 
  12   2   3       53.09       59.37     23.34 o 
  13   2   3        0.81        7.22     21.84 o 
  14   2   3        0.82      -19.02     24.83 o 
 -13   3   3        4.76       -1.09     20.37 o 
 -12   3   3        3.59      -23.82     36.46 o 
 -11   3   3       14.02       16.29     16.34 o 
 -10   3   3       55.13       24.25     17.55 o 
  -9   3   3        6.18       26.01     11.71 o 
  -8   3   3      107.73      138.16     19.90 o 
  -7   3   3      218.06      271.06     18.29 o 
  -6   3   3      854.62      857.56     27.80 o 
  -5   3   3      742.34      759.07     22.35 o 
  -4   3   3      796.34      793.39     17.87 o 
  -3   3   3      537.82      534.68     15.56 o 
  -2   3   3      295.84      287.38     12.55 o 
  -1   3   3       92.97       89.70      7.53 o 
   0   3   3      423.23      430.96     16.13 o 
   1   3   3     1101.19     1157.87     20.44 o 
   2   3   3      486.85      478.86     13.44 o 
   3   3   3       16.69        5.97      6.40 o 
   4   3   3       88.81      103.25      9.35 o 
   5   3   3      448.90      475.84     16.38 o 
   6   3   3       15.77        8.83      9.97 o 
   7   3   3        4.35        2.36      8.64 o 
   8   3   3        7.18       19.60     15.51 o 
   9   3   3       23.92       11.21     19.63 o 
  10   3   3        6.00       -0.33     18.73 o 
  11   3   3        0.00      -20.70     18.87 o 
  12   3   3        2.37       -7.26     21.85 o 
  13   3   3       16.65        1.81     33.29 o 
 -13   4   3        0.47       12.01     39.36 o 
 -12   4   3        2.72       -3.80     22.73 o 
 -11   4   3        8.12       29.66     23.85 o 
 -10   4   3        1.27        4.14     22.63 o 
  -9   4   3      101.55      131.87     31.06 o 
  -8   4   3      334.06      307.97     23.63 o 
  -7   4   3        3.62       -7.98     15.25 o 
  -6   4   3      117.69      119.11     16.90 o 
  -5   4   3      612.89      625.31     19.49 o 
  -4   4   3      661.14      614.77     20.77 o 
  -3   4   3      880.05      829.11     22.10 o 
  -2   4   3       65.68       74.59     14.06 o 
  -1   4   3      102.51      113.36     10.71 o 
   0   4   3      162.52      159.54      9.19 o 
   1   4   3       20.48       27.34      7.90 o 
   2   4   3     1507.77     1591.69     28.13 o 
   3   4   3      133.17      150.12     10.98 o 
   4   4   3        7.60       14.65     10.19 o 
   5   4   3      111.94      116.56     13.20 o 
   6   4   3       19.33       -2.79     11.93 o 
   7   4   3        4.93       -1.82     12.28 o 
   8   4   3       61.16       41.14     19.89 o 
   9   4   3       70.04       47.33     21.13 o 
  10   4   3        1.82       -6.43     18.04 o 
  11   4   3       24.02       17.42     21.67 o 
  12   4   3       34.50       28.27     24.65 o 
  13   4   3       13.45       -7.90     90.61 o 
 -12   5   3        1.88      -20.79     53.63 o 
 -11   5   3        0.87       -6.37     23.24 o 
 -10   5   3        6.65        1.37     25.37 o 
  -9   5   3        0.42      -13.79     22.74 o 
  -8   5   3       64.93       55.29     29.93 o 
  -7   5   3      465.05      425.85     25.93 o 
  -6   5   3       72.99       43.97     13.58 o 
  -5   5   3       32.67       36.23     13.79 o 
  -4   5   3       29.07       25.53     12.14 o 
  -3   5   3      219.41      186.72     17.18 o 
  -2   5   3        2.69        4.76      8.53 o 
  -1   5   3      139.05      141.45     11.10 o 
   0   5   3      570.12      619.09     21.11 o 
   1   5   3       15.25       33.54     13.29 o 
   2   5   3       70.04       65.69     12.41 o 
   3   5   3       15.11        4.67     10.95 o 
   4   5   3        3.04        6.47      9.93 o 
   5   5   3       13.34       -0.14     15.16 o 
   6   5   3        8.43       29.12     24.48 o 
   7   5   3       26.46       18.85     16.36 o 
   8   5   3        4.61      -23.89     15.98 o 
   9   5   3        0.17       -9.49     18.17 o 
  10   5   3        7.71      -11.79     20.86 o 
  11   5   3       13.38        0.38     22.02 o 
  12   5   3        1.72      -17.07     24.66 o 
 -11   6   3       20.21       53.68     43.59 o 
 -10   6   3        3.99      -41.21     47.29 o 
  -9   6   3        6.13       -4.98     25.10 o 
  -8   6   3       69.65       49.39     25.24 o 
  -7   6   3        2.95       -7.19     18.46 o 
  -6   6   3       35.12       33.69     13.98 o 
  -5   6   3      496.47      491.75     24.32 o 
  -4   6   3      899.61      853.61     35.11 o 
  -3   6   3       74.85       78.91     16.00 o 
  -2   6   3        0.64        3.93     11.04 o 
  -1   6   3        0.01      -12.30      9.36 o 
   0   6   3      143.87      149.00     15.54 o 
   1   6   3       92.68       95.87     16.39 o 
   2   6   3      321.96      351.59     26.93 o 
   3   6   3       47.66       43.09     14.21 o 
   4   6   3        6.31       14.26     11.72 o 
   5   6   3       17.10       14.28     12.96 o 
   6   6   3        1.38      -12.92     13.45 o 
   7   6   3       66.44       57.60     23.57 o 
   8   6   3      113.60       98.65     24.78 o 
   9   6   3       25.98        9.14     30.35 o 
  10   6   3        5.65       40.28     23.91 o 
  11   6   3        6.82      -14.92     23.34 o 
 -10   7   3        0.38      -27.84     39.36 o 
  -9   7   3       17.34      -12.54     24.70 o 
  -8   7   3        9.25      -35.93     23.96 o 
  -7   7   3       70.93       42.73     42.98 o 
  -6   7   3        9.52       -8.25     19.57 o 
  -5   7   3        3.78       -8.87     15.22 o 
  -4   7   3      335.94      372.57     24.50 o 
  -3   7   3       46.28       41.33     15.83 o 
  -2   7   3        0.26       17.90     14.44 o 
  -1   7   3       21.68        3.53     17.20 o 
   0   7   3      127.82      113.39     16.50 o 
   1   7   3       20.32       22.33     16.50 o 
   2   7   3        4.78      -18.59     19.75 o 
   3   7   3       54.52       49.80     14.08 o 
   4   7   3       38.75       35.47     14.45 o 
   5   7   3       20.75       37.56     15.58 o 
   6   7   3        1.01       17.82     20.87 o 
   7   7   3       27.92       34.15     24.58 o 
   8   7   3        0.14      -18.67     22.96 o 
   9   7   3        9.56       42.99     24.45 o 
  -8   8   3        0.01      -22.09     40.50 o 
  -7   8   3        1.18      -24.82     22.54 o 
  -6   8   3       13.28       31.77     19.24 o 
  -5   8   3       18.68       21.83     17.07 o 
  -4   8   3      213.36      162.85     23.85 o 
  -3   8   3        3.27        8.67     17.22 o 
  -2   8   3        3.86      -29.68     33.27 o 
  -1   8   3        1.23       10.52     23.18 o 
   0   8   3        7.91      -17.52     22.77 o 
   1   8   3       44.55       59.52     47.75 o 
   2   8   3        2.56      -22.19     44.21 o 
   3   8   3        4.97        7.66     19.88 o 
   4   8   3        0.01      -23.90     15.93 o 
   5   8   3        2.93      -11.95     17.25 o 
   6   8   3        0.57      -12.06     20.50 o 
   7   8   3       27.42       -8.97     34.62 o 
  -5   9   3        1.07       18.30     28.22 o 
  -4   9   3       34.43        7.55     27.30 o 
  -3   9   3        9.25       32.49     70.01 o 
  -2   9   3        4.85      -51.56     58.12 o 
  -1   9   3        0.09      -54.34     48.56 o 
   0   9   3       14.51       35.87     51.30 o 
   1   9   3        0.03      -68.44     45.63 o 
   2   9   3        0.28      -28.86     43.54 o 
   3   9   3        2.96       -6.91     28.86 o 
   4   9   3        9.19       21.02     23.34 o 
 -14   0   4        0.99      -45.17     30.12 o 
 -13   0   4        2.56      -25.36     29.06 o 
 -12   0   4       17.36       25.89     31.17 o 
 -11   0   4        8.70        0.53     29.06 o 
 -10   0   4        6.12      -20.61     28.00 o 
  -9   0   4        4.19        7.40     27.47 o 
  -8   0   4       29.18       39.58     22.72 o 
  -7   0   4       10.82       15.26     14.82 o 
  -6   0   4        0.51        3.58     13.63 o 
  -5   0   4       17.60       47.82     14.20 o 
  -4   0   4      234.40      206.74     15.53 o 
  -3   0   4     1283.04     1291.59     32.52 o 
  -2   0   4     1854.03     1746.54     37.62 o 
  -1   0   4       30.48       26.29      7.67 o 
   0   0   4     1825.57     1830.86     31.23 o 
   1   0   4      606.03      598.50     12.35 o 
   2   0   4     3088.19     3053.01     60.25 o 
   3   0   4     2150.46     2056.82     32.15 o 
   4   0   4      515.74      530.90     21.65 o 
   5   0   4        0.40       -4.52      9.35 o 
   6   0   4      601.85      608.94     43.03 o 
   7   0   4       85.55      109.20     26.42 o 
   8   0   4        3.94       15.59     16.28 o 
   9   0   4        4.25       -3.70     17.96 o 
  10   0   4       23.87       17.44     21.66 o 
  11   0   4       27.40        8.45     21.13 o 
  12   0   4       13.11      -12.15     20.61 o 
  13   0   4        0.00       60.23     26.95 o 
  14   0   4        2.55       22.19     25.89 o 
 -14   1   4        0.00      -15.04     30.64 o 
 -13   1   4        0.34       -3.61     25.62 o 
 -12   1   4       13.43       -0.70     22.18 o 
 -11   1   4       10.79       15.01     22.18 o 
 -10   1   4        4.95       41.87     21.81 o 
  -9   1   4        0.70       20.77     15.40 o 
  -8   1   4        3.16       -0.73      8.55 o 
  -7   1   4       89.46       92.02     11.51 o 
  -6   1   4      170.20      173.76     11.52 o 
  -5   1   4       94.91       96.81      9.77 o 
  -4   1   4       28.62       24.32      8.04 o 
  -3   1   4      139.83      134.05      9.59 o 
  -2   1   4       57.28       58.67      7.86 o 
  -1   1   4     1054.45     1026.17     16.81 o 
   0   1   4     1179.58     1129.22     17.02 o 
   1   1   4       10.34       14.53      5.14 o 
   2   1   4      459.27      441.82      9.23 o 
   3   1   4      265.31      259.87      8.46 o 
   4   1   4      501.09      502.28     11.89 o 
   5   1   4      469.62      497.65     13.42 o 
   6   1   4       10.66        0.36      8.51 o 
   7   1   4      273.62      275.07     18.71 o 
   8   1   4       10.78       20.69     13.52 o 
   9   1   4       54.68       34.32     14.84 o 
  10   1   4        8.13       16.37     15.44 o 
  11   1   4       11.32       -8.19     21.61 o 
  12   1   4        3.59      -23.64     15.76 o 
  13   1   4        3.05       -4.18     15.50 o 
  14   1   4        5.59        0.23     16.64 o 
 -14   2   4        1.38      -35.44     30.38 o 
 -13   2   4        3.84      -23.59     48.34 o 
 -12   2   4        4.65      -21.77     21.98 o 
 -11   2   4        8.78       -1.03     26.95 o 
 -10   2   4        1.25       -9.32     19.43 o 
  -9   2   4       59.32       63.52     14.10 o 
  -8   2   4        7.57       -1.27      8.40 o 
  -7   2   4        3.18        6.02     10.31 o 
  -6   2   4       21.77       21.72     10.26 o 
  -5   2   4      234.92      240.66     13.93 o 
  -4   2   4        7.99        3.15      7.89 o 
  -3   2   4       75.43       83.07      9.12 o 
  -2   2   4       35.04       39.06      7.93 o 
  -1   2   4      642.23      616.51     14.29 o 
   0   2   4      315.73      312.76      9.98 o 
   1   2   4       96.06       86.97      8.52 o 
   2   2   4      185.78      188.71      7.22 o 
   3   2   4        2.83       -0.27      5.38 o 
   4   2   4       29.57       29.38      6.18 o 
   5   2   4        0.14       10.40      7.73 o 
   6   2   4        8.66       23.01      9.97 o 
   7   2   4       59.12       47.85     15.77 o 
   8   2   4       15.38       11.26     12.91 o 
   9   2   4        2.05       40.76     14.52 o 
  10   2   4        1.59       -6.02     16.45 o 
  11   2   4       86.29      120.92     23.68 o 
  12   2   4        0.80      -29.22     19.60 o 
  13   2   4        5.62      -21.38     21.59 o 
 -13   3   4        5.99       11.71     17.78 o 
 -12   3   4        4.62      -24.76     22.90 o 
 -11   3   4       26.57        5.76     17.08 o 
 -10   3   4        9.46       -3.08     52.04 o 
  -9   3   4       36.87       54.50     22.37 o 
  -8   3   4        3.71       -1.48     15.32 o 
  -7   3   4       67.14      106.77     17.93 o 
  -6   3   4       67.06       73.53     19.37 o 
  -5   3   4       58.49       48.73     10.71 o 
  -4   3   4      157.37      149.81     11.74 o 
  -3   3   4       13.24        5.84      7.18 o 
  -2   3   4      574.64      602.10     18.03 o 
  -1   3   4        5.59       15.98      9.81 o 
   0   3   4       57.74       82.25     11.13 o 
   1   3   4      506.04      499.14     13.92 o 
   2   3   4      241.60      247.43      9.87 o 
   3   3   4       10.46        6.44      5.71 o 
   4   3   4      352.26      321.94     13.25 o 
   5   3   4      220.70      223.74     17.21 o 
   6   3   4        0.15       -0.15      9.80 o 
   7   3   4      287.04      272.45     18.84 o 
   8   3   4       75.55       55.82     17.17 o 
   9   3   4      166.23      174.15     24.21 o 
  10   3   4        7.99        0.94     18.79 o 
  11   3   4       28.68       49.83     21.08 o 
  12   3   4        4.51      -18.55     20.18 o 
  13   3   4        6.52        2.74     23.85 o 
 -13   4   4        8.34        1.34     23.58 o 
 -12   4   4        0.27      -26.07     31.97 o 
 -11   4   4        5.80       29.56     35.40 o 
 -10   4   4       22.94       -4.00     38.04 o 
  -9   4   4      195.53      224.11     27.31 o 
  -8   4   4       20.93        7.57     16.72 o 
  -7   4   4       30.43       41.93     17.38 o 
  -6   4   4      292.97      244.12     25.55 o 
  -5   4   4       81.16       74.45     14.92 o 
  -4   4   4      121.14      123.67     13.79 o 
  -3   4   4      344.52      375.78     16.71 o 
  -2   4   4       12.26        9.04      8.94 o 
  -1   4   4       19.04       23.81      8.03 o 
   0   4   4       56.05       66.11      6.97 o 
   1   4   4        0.61        6.73      7.94 o 
   2   4   4      102.43      110.72     10.83 o 
   3   4   4      589.12      619.72     26.74 o 
   4   4   4        1.56       -5.57     10.36 o 
   5   4   4       25.34        7.69     11.11 o 
   6   4   4      160.17      182.39     16.06 o 
   7   4   4      115.12      100.95     14.41 o 
   8   4   4       31.74       19.84     18.95 o 
   9   4   4        0.01        3.87     18.11 o 
  10   4   4       39.26       15.30     22.91 o 
  11   4   4       76.01       89.65     25.45 o 
  12   4   4        9.66        7.09     34.32 o 
 -12   5   4        4.08       19.09     43.85 o 
 -11   5   4        0.00      -15.38     21.08 o 
 -10   5   4       71.78       47.89     31.44 o 
  -9   5   4        3.94       -9.67     27.74 o 
  -8   5   4        2.10      -16.33     18.94 o 
  -7   5   4      636.86      647.17     33.23 o 
  -6   5   4      847.99      833.48     40.55 o 
  -5   5   4      338.70      324.88     20.85 o 
  -4   5   4       25.27       28.19     12.74 o 
  -3   5   4       89.14       90.88     13.41 o 
  -2   5   4       27.77       38.72     13.59 o 
  -1   5   4      174.63      190.11     12.85 o 
   0   5   4     1015.91     1052.69     31.47 o 
   1   5   4      471.85      515.36     22.38 o 
   2   5   4        0.09        3.78      9.85 o 
   3   5   4       55.66       60.93     12.25 o 
   4   5   4       31.28       34.99     10.31 o 
   5   5   4       20.51       26.59     16.09 o 
   6   5   4       47.30       29.23     13.84 o 
   7   5   4        3.67      -19.28     15.38 o 
   8   5   4       47.86        3.87     19.16 o 
   9   5   4       35.20       54.11     22.72 o 
  10   5   4        1.69        2.45     20.57 o 
  11   5   4       16.78        4.75     23.44 o 
  12   5   4        3.90      -34.22     22.81 o 
 -11   6   4       43.12       40.17     30.08 o 
 -10   6   4       31.02       -6.77     24.92 o 
  -9   6   4       28.61        7.35     25.27 o 
  -8   6   4        1.99       25.07     24.63 o 
  -7   6   4        0.02      -30.26     33.29 o 
  -6   6   4      395.15      330.69     33.11 o 
  -5   6   4       33.42       36.92     17.61 o 
  -4   6   4      101.40       75.85     16.46 o 
  -3   6   4      144.98      162.11     18.13 o 
  -2   6   4       35.80       41.11     13.84 o 
  -1   6   4       87.18       84.12     12.47 o 
   0   6   4        6.03       16.18     10.99 o 
   1   6   4       66.89       90.53     16.29 o 
   2   6   4        7.53       16.98     12.38 o 
   3   6   4       42.85       49.90     17.83 o 
   4   6   4        7.97       -0.37     14.18 o 
   5   6   4        1.33       -4.05     11.87 o 
   6   6   4        0.32      -10.95     18.18 o 
   7   6   4        3.27       43.96     22.76 o 
   8   6   4       13.18      -42.58     28.39 o 
   9   6   4        0.43      -19.73     20.67 o 
  10   6   4       24.46       38.56     24.94 o 
  11   6   4        6.08      -19.15     25.75 o 
  -9   7   4        7.65       -9.35     26.32 o 
  -8   7   4        0.10      -19.92     38.31 o 
  -7   7   4      127.39      102.91     21.55 o 
  -6   7   4      184.21      165.37     22.93 o 
  -5   7   4       40.60       16.59     16.11 o 
  -4   7   4        6.74       28.78     15.88 o 
  -3   7   4       56.84       63.43     16.65 o 
  -2   7   4       19.86        8.95     14.04 o 
  -1   7   4        8.87       15.18     16.87 o 
   0   7   4       86.94       71.76     16.21 o 
   1   7   4       27.86       13.91     15.71 o 
   2   7   4        4.54       -1.91     15.27 o 
   3   7   4       13.58      -18.97     24.40 o 
   4   7   4        4.32       10.84     14.49 o 
   5   7   4       73.82       54.81     20.99 o 
   6   7   4       19.96       19.64     27.87 o 
   7   7   4        8.63      -36.19     24.13 o 
   8   7   4        6.65       -1.22     20.55 o 
   9   7   4        0.67       -8.65     20.62 o 
  -7   8   4       11.96      -29.34     34.18 o 
  -6   8   4       29.81        5.70     24.33 o 
  -5   8   4       14.58      -16.72     35.86 o 
  -4   8   4       21.61        5.48     23.70 o 
  -3   8   4       21.71      -14.73     45.44 o 
  -2   8   4       23.84       31.30     30.92 o 
  -1   8   4        1.95      -27.30     43.89 o 
   0   8   4        8.38       31.82     45.46 o 
   1   8   4       23.95      -56.42     41.34 o 
   2   8   4       16.85      -16.48     27.11 o 
   3   8   4        1.41        1.75     20.51 o 
   4   8   4        9.31       -1.00     16.65 o 
   5   8   4        6.93      -11.74     15.73 o 
   6   8   4        0.12        9.78     22.84 o 
   7   8   4       12.60       45.89     28.13 o 
  -4   9   4        4.24      -35.29     23.53 o 
  -3   9   4        6.54      -64.34     48.37 o 
  -2   9   4        6.81      -10.49     49.11 o 
  -1   9   4        0.03      -35.47     48.04 o 
   0   9   4        1.07      -19.60     47.82 o 
   1   9   4        0.03      -14.42     62.35 o 
   2   9   4        0.47      -23.96     57.33 o 
   3   9   4        6.53       21.84     29.74 o 
   4   9   4        0.00      -34.45     22.97 o 
 -14   1   5        7.21      -15.14     50.46 o 
 -13   1   5        2.16        1.26     23.83 o 
 -12   1   5       18.76       23.78     31.70 o 
 -11   1   5       16.06       29.24     22.79 o 
 -10   1   5       13.23       10.99     22.33 o 
  -9   1   5        0.12       10.61     14.79 o 
  -8   1   5        0.02       12.97     10.92 o 
  -7   1   5       10.71       21.49     10.42 o 
  -6   1   5       37.62       33.56      9.87 o 
  -5   1   5      111.72      112.24     10.75 o 
  -4   1   5      790.10      829.29     23.00 o 
  -3   1   5       73.75       89.20     12.86 o 
  -2   1   5        6.71       -0.27      7.05 o 
  -1   1   5     2217.70     2131.60     25.30 o 
   0   1   5      830.24      843.34     15.08 o 
   1   1   5       76.64       72.86      5.60 o 
   2   1   5     2367.47     2278.65     24.50 o 
   3   1   5      634.55      609.74     10.84 o 
   4   1   5       55.48       60.02      6.19 o 
   5   1   5      705.40      731.95     16.05 o 
   6   1   5      438.70      443.68     13.89 o 
   7   1   5        0.07       -6.67      9.71 o 
   8   1   5       11.08       21.75     11.40 o 
   9   1   5      121.05      113.46     14.92 o 
  10   1   5       19.41       31.42     20.06 o 
  11   1   5       23.84       21.01     15.10 o 
  12   1   5      163.83      166.12     20.13 o 
  13   1   5       26.45        6.05     17.51 o 
 -14   2   5        0.38      -11.30     34.87 o 
 -13   2   5        0.20       -5.96     33.29 o 
 -12   2   5        0.26       15.61     23.73 o 
 -11   2   5       39.98       12.43     22.85 o 
 -10   2   5        3.85        5.24     21.88 o 
  -9   2   5        2.21       12.20      9.72 o 
  -8   2   5      115.61      117.67     16.28 o 
  -7   2   5      228.28      201.92     16.54 o 
  -6   2   5       41.34       34.35     12.08 o 
  -5   2   5      155.94      181.99     14.62 o 
  -4   2   5       53.59       51.53      9.93 o 
  -3   2   5       39.24       46.94     12.26 o 
  -2   2   5      337.03      331.95     17.16 o 
  -1   2   5       51.92       79.03     12.33 o 
   0   2   5      631.42      654.60     16.70 o 
   1   2   5      249.48      231.31      8.90 o 
   2   2   5       87.24       95.45      6.23 o 
   3   2   5      476.65      469.01     15.59 o 
   4   2   5      299.28      312.57      9.72 o 
   5   2   5     2786.31     2839.36     35.78 o 
   6   2   5      344.86      316.95     16.26 o 
   7   2   5        0.30      -10.33     10.12 o 
   8   2   5        0.02       -5.78     12.22 o 
   9   2   5       53.60       50.26     14.65 o 
  10   2   5       74.78       96.56     25.00 o 
  11   2   5       12.05        9.03     14.18 o 
  12   2   5      101.10      113.03     19.72 o 
  13   2   5        7.17        5.98     17.15 o 
 -13   3   5        4.11       -3.53     23.20 o 
 -12   3   5        0.01        4.90     35.40 o 
 -11   3   5       35.40       31.55     25.62 o 
 -10   3   5       36.94       26.34     24.64 o 
  -9   3   5      131.14      152.24     17.14 o 
  -8   3   5      280.11      263.00     22.70 o 
  -7   3   5      525.81      524.97     32.72 o 
  -6   3   5       17.73       25.03     16.17 o 
  -5   3   5       17.48       12.08     12.28 o 
  -4   3   5      121.44      132.22     17.50 o 
  -3   3   5       28.50       26.62      8.62 o 
  -2   3   5      973.91     1045.06     21.02 o 
  -1   3   5      645.50      648.62     19.34 o 
   0   3   5     1113.24     1165.57     24.03 o 
   1   3   5        7.43       -0.60      9.91 o 
   2   3   5      487.60      500.33     14.46 o 
   3   3   5      164.44      156.49     10.79 o 
   4   3   5       92.05       94.24      9.30 o 
   5   3   5       35.17       41.99     10.38 o 
   6   3   5      238.90      219.17     14.67 o 
   7   3   5       41.29       67.17     14.48 o 
   8   3   5       78.50      110.52     18.88 o 
   9   3   5       58.39       65.25     20.19 o 
  10   3   5        8.17        6.59     18.36 o 
  11   3   5        8.63       36.98     20.16 o 
  12   3   5       54.30       18.29     22.59 o 
  13   3   5       20.32      -30.73     20.48 o 
 -13   4   5        5.22       -2.70     32.76 o 
 -12   4   5       14.52        0.08     28.00 o 
 -11   4   5        9.94       38.07     25.62 o 
 -10   4   5        5.23      -12.77     21.57 o 
  -9   4   5      108.82       64.42     26.16 o 
  -8   4   5      485.41      506.45     29.45 o 
  -7   4   5      139.17      148.88     20.82 o 
  -6   4   5       48.58       56.57     12.84 o 
  -5   4   5        0.41        0.89     10.99 o 
  -4   4   5       86.80       79.49     12.52 o 
  -3   4   5      294.74      281.59     16.42 o 
  -2   4   5     1039.15     1069.91     27.88 o 
  -1   4   5      514.75      588.46     21.99 o 
   0   4   5      243.08      236.47     14.35 o 
   1   4   5        6.83       -1.70      7.51 o 
   2   4   5        5.87        8.33      6.66 o 
   3   4   5        1.38        0.03      6.01 o 
   4   4   5       10.30       10.52      8.82 o 
   5   4   5      134.00      142.74     13.37 o 
   6   4   5      152.81      150.12     17.21 o 
   7   4   5        2.17      -17.65     16.36 o 
   8   4   5        5.56       -2.55     17.96 o 
   9   4   5        7.68       -5.49     25.83 o 
  10   4   5        0.32        5.53     18.88 o 
  11   4   5        0.08       24.02     22.06 o 
  12   4   5       15.30      -16.52     21.50 o 
 -12   5   5        2.86      -30.95     20.63 o 
 -11   5   5        0.66       -6.04     24.05 o 
 -10   5   5       10.60       18.20     31.97 o 
  -9   5   5       32.79       -4.19     21.75 o 
  -8   5   5      208.76      162.82     26.48 o 
  -7   5   5      108.61      103.42     22.08 o 
  -6   5   5      165.34      146.67     22.12 o 
  -5   5   5        2.50       -8.44     13.63 o 
  -4   5   5       29.84       17.95     13.72 o 
  -3   5   5        1.23        9.16     13.36 o 
  -2   5   5       28.69       29.95     14.12 o 
  -1   5   5       27.42       23.40     13.48 o 
   0   5   5      231.75      241.35     18.98 o 
   1   5   5      139.47      157.31     16.19 o 
   2   5   5      104.73      106.33     12.04 o 
   3   5   5       93.38      107.35     10.37 o 
   4   5   5       24.06       26.81      7.74 o 
   5   5   5        1.05       14.19      9.87 o 
   6   5   5        6.21        5.56     11.01 o 
   7   5   5      100.13      141.91     19.30 o 
   8   5   5       31.63       43.74     21.41 o 
   9   5   5       15.09       -1.14     19.81 o 
  10   5   5        2.03       31.34     21.62 o 
  11   5   5        1.03       21.42     24.24 o 
 -11   6   5        0.37       -4.63     26.42 o 
 -10   6   5        8.15        9.38     83.21 o 
  -9   6   5       47.94       34.84     52.57 o 
  -8   6   5       97.98       60.77     35.93 o 
  -7   6   5       25.45      -16.87     15.92 o 
  -6   6   5        3.71        9.95     16.46 o 
  -5   6   5       65.11       54.12     16.70 o 
  -4   6   5       21.12       23.45     16.05 o 
  -3   6   5       12.69      -15.24     15.10 o 
  -2   6   5      136.68      139.01     15.98 o 
  -1   6   5      146.47      145.11     17.61 o 
   0   6   5       18.91       15.50     15.71 o 
   1   6   5       20.55        8.32     13.15 o 
   2   6   5        4.48        5.74     11.91 o 
   3   6   5       52.74       41.42     14.53 o 
   4   6   5        3.07        0.50     11.13 o 
   5   6   5        6.39      -10.55     16.20 o 
   6   6   5       20.98       38.82     20.04 o 
   7   6   5        0.55      -27.16     18.11 o 
   8   6   5        5.98       33.90     22.86 o 
   9   6   5        2.19       14.86     22.97 o 
  10   6   5        5.37       -4.23     21.98 o 
  -9   7   5       10.50        5.86     34.61 o 
  -8   7   5       11.64      -12.00     39.36 o 
  -7   7   5        2.59      -15.54     17.66 o 
  -6   7   5       61.70       57.79     20.01 o 
  -5   7   5       18.29        6.15     26.54 o 
  -4   7   5        7.83      -14.95     17.82 o 
  -3   7   5        0.65      -21.38     14.25 o 
  -2   7   5       50.25       27.78     16.28 o 
  -1   7   5        1.87       -6.51     16.82 o 
   0   7   5        6.18       18.91     11.27 o 
   1   7   5        9.61       21.42     15.56 o 
   2   7   5       12.44      -28.06     27.91 o 
   3   7   5        0.92      -27.31     22.82 o 
   4   7   5        1.31       -3.60     14.73 o 
   5   7   5        2.95       -1.88     20.83 o 
   6   7   5        1.17        0.65     19.75 o 
   7   7   5       16.07      -27.82     31.59 o 
   8   7   5        6.53       -1.84     22.11 o 
   9   7   5        1.22      -17.25     20.94 o 
  -7   8   5        7.84       19.10     22.40 o 
  -6   8   5        1.62       18.24     21.45 o 
  -5   8   5       35.29       52.70     26.01 o 
  -4   8   5        0.01      -35.28     23.52 o 
  -3   8   5        6.01      -17.41     22.09 o 
  -2   8   5        9.11       23.19     23.76 o 
  -1   8   5        0.63      -16.19     44.29 o 
   0   8   5        3.04      -39.74     42.57 o 
   1   8   5        1.12      -63.06     42.04 o 
   2   8   5        0.31      -20.42     25.80 o 
   3   8   5       13.86       -2.68     20.36 o 
   4   8   5        0.64       24.87     21.62 o 
   5   8   5        5.14        5.35     18.30 o 
   6   8   5        4.50       29.65     22.99 o 
   7   8   5        1.13       28.06     40.98 o 
  -4   9   5        0.00      -13.77     45.21 o 
  -3   9   5        0.07      -38.91     25.94 o 
  -2   9   5        6.20       22.78     50.57 o 
  -1   9   5        3.42       22.87     50.29 o 
   0   9   5        6.59      -68.12     45.41 o 
   1   9   5        1.96      -44.49     45.78 o 
   2   9   5        1.53      -49.40    126.28 o 
   3   9   5        5.27       -5.84     32.86 o 
 -14   0   6        3.06      -32.76     34.34 o 
 -13   0   6       46.83       49.66     38.57 o 
 -12   0   6        7.01      -22.19     32.23 o 
 -11   0   6        0.94      -21.13     30.12 o 
 -10   0   6       96.83       95.63     36.46 o 
  -9   0   6      212.22      258.53     52.83 o 
  -8   0   6       33.74       33.68     20.13 o 
  -7   0   6       39.06       30.49     19.98 o 
  -6   0   6       29.44       39.60     17.72 o 
  -5   0   6      361.00      368.86     22.87 o 
  -4   0   6     1530.91     1579.20     39.62 o 
  -3   0   6      178.28      165.05     19.79 o 
  -2   0   6      259.14      279.60     18.49 o 
  -1   0   6     1144.60     1190.04     24.62 o 
   0   0   6      675.06      646.97     18.72 o 
   1   0   6     3395.23     3413.84     43.54 o 
   2   0   6        6.88        6.99      7.75 o 
   3   0   6    14670.37    14925.14    156.04 o 
   4   0   6      874.15      900.23     22.36 o 
   5   0   6     1283.80     1251.86     57.24 o 
   6   0   6       27.17       16.87     10.47 o 
   7   0   6      267.22      273.43     26.85 o 
   8   0   6      227.50      202.54     26.16 o 
   9   0   6       37.45       54.91     13.42 o 
  10   0   6     1752.93     1745.18     48.07 o 
  11   0   6        0.03       30.12     23.25 o 
  12   0   6       69.76       69.74     28.53 o 
  13   0   6       85.30       63.40     31.70 o 
 -14   1   6        3.16      -20.27     24.58 o 
 -13   1   6        4.11      -21.40     23.54 o 
 -12   1   6        5.43        5.53     23.33 o 
 -11   1   6        9.93       44.12     25.03 o 
 -10   1   6       27.48       48.38     17.63 o 
  -9   1   6      263.92      298.16     19.17 o 
  -8   1   6        4.23        6.88     13.22 o 
  -7   1   6       72.03       80.89     14.05 o 
  -6   1   6        2.08       -6.24     10.74 o 
  -5   1   6        2.06        1.22      9.93 o 
  -4   1   6      159.27      165.03     13.48 o 
  -3   1   6       19.67       17.87      8.39 o 
  -2   1   6     1831.89     1838.18     29.20 o 
  -1   1   6        0.01       -5.70      6.66 o 
   0   1   6      813.94      797.01     19.10 o 
   1   1   6        2.11        2.53      4.38 o 
   2   1   6        5.48        5.16      4.24 o 
   3   1   6      501.35      540.78     10.41 o 
   4   1   6      138.87      146.69      7.49 o 
   5   1   6       37.13       57.77      7.11 o 
   6   1   6        3.25        1.24      6.95 o 
   7   1   6        5.22      -10.67      7.67 o 
   8   1   6        6.72        0.05      8.54 o 
   9   1   6        4.09        3.48     12.24 o 
  10   1   6       25.14       42.20     13.49 o 
  11   1   6        0.94        1.24     12.62 o 
  12   1   6        0.12       10.01     17.19 o 
  13   1   6        1.02       -3.34     16.62 o 
 -13   2   6       30.01       11.91     37.25 o 
 -12   2   6       19.75      -15.06     24.62 o 
 -11   2   6       31.83       22.60     24.21 o 
 -10   2   6      124.19      139.07     28.87 o 
  -9   2   6      317.05      346.67     23.45 o 
  -8   2   6       44.37       42.16     14.33 o 
  -7   2   6       13.93        0.59     12.61 o 
  -6   2   6      189.53      174.94     19.86 o 
  -5   2   6        3.20       12.09     11.62 o 
  -4   2   6     1826.37     1739.67     49.77 o 
  -3   2   6      291.07      313.84     16.58 o 
  -2   2   6     1478.62     1546.50     30.70 o 
  -1   2   6      565.35      528.78     24.40 o 
   0   2   6        1.30        2.97      7.49 o 
   1   2   6       17.63       19.62      6.08 o 
   2   2   6        0.20       -2.08      5.08 o 
   3   2   6     1596.56     1656.60     27.23 o 
   4   2   6      218.49      239.60      9.30 o 
   5   2   6      341.91      378.29     12.18 o 
   6   2   6       41.60       37.18      8.46 o 
   7   2   6       84.32       97.13     11.23 o 
   8   2   6       20.74        5.12     10.32 o 
   9   2   6        3.88        2.89     12.40 o 
  10   2   6      484.44      412.86     26.48 o 
  11   2   6        3.95        9.23     13.32 o 
  12   2   6        7.86       10.48     14.36 o 
  13   2   6       16.66       26.33     18.42 o 
 -13   3   6        2.06        5.98     25.51 o 
 -12   3   6       12.51       44.50     48.34 o 
 -11   3   6       41.74       28.36     24.88 o 
 -10   3   6       88.39       76.15     27.56 o 
  -9   3   6      381.63      382.06     22.59 o 
  -8   3   6       48.34       41.41     17.77 o 
  -7   3   6      133.38      158.07     19.63 o 
  -6   3   6        0.06       -0.25     13.77 o 
  -5   3   6        4.89       -1.13     12.56 o 
  -4   3   6      254.02      307.37     17.37 o 
  -3   3   6       21.61       19.92     10.98 o 
  -2   3   6     1083.76     1156.36     27.00 o 
  -1   3   6       68.52       78.99      7.23 o 
   0   3   6      442.62      441.60     33.22 o 
   1   3   6        0.07       -3.97     10.60 o 
   2   3   6        0.94        0.84      7.25 o 
   3   3   6      220.88      249.03     13.99 o 
   4   3   6       23.85       20.72      8.67 o 
   5   3   6       28.47        9.34     11.43 o 
   6   3   6        0.01      -17.07     11.38 o 
   7   3   6       31.65       35.91     13.80 o 
   8   3   6        4.43       -5.81     16.53 o 
   9   3   6        0.42       -7.59     17.07 o 
  10   3   6       22.47       15.18     18.82 o 
  11   3   6        0.06       -2.03     13.97 o 
  12   3   6        3.12        4.90     21.19 o 
 -12   4   6       19.43       31.44     25.82 o 
 -11   4   6       25.51       18.67     24.39 o 
 -10   4   6       43.16       21.98     23.65 o 
  -9   4   6      143.29      127.90     29.84 o 
  -8   4   6       34.12       29.45     18.32 o 
  -7   4   6       81.94       82.68     19.23 o 
  -6   4   6       36.16       47.19     12.85 o 
  -5   4   6        0.87        0.96      9.19 o 
  -4   4   6      141.56      175.95     14.49 o 
  -3   4   6       82.45       97.34     13.86 o 
  -2   4   6      538.38      595.51     22.34 o 
  -1   4   6        0.24        4.26      9.42 o 
   0   4   6      310.97      295.73     15.13 o 
   1   4   6      339.02      348.01     26.14 o 
   2   4   6       50.09       47.35     14.79 o 
   3   4   6      184.97      191.60     15.16 o 
   4   4   6        4.30        1.43     10.10 o 
   5   4   6      102.24       95.67     12.77 o 
   6   4   6       42.53       42.19     14.29 o 
   7   4   6       13.08        0.49     14.27 o 
   8   4   6       18.79        7.72     18.11 o 
   9   4   6        1.22       28.29     19.35 o 
  10   4   6       13.21      -13.15     18.87 o 
  11   4   6       12.15        1.61     20.64 o 
  12   4   6        1.45      -32.85     22.22 o 
 -12   5   6        0.44      -22.50     21.89 o 
 -11   5   6        8.35      -31.79     28.27 o 
 -10   5   6       23.76       24.48     31.17 o 
  -9   5   6       10.79       23.24     23.29 o 
  -8   5   6       11.50       29.87     20.63 o 
  -7   5   6        9.24       22.55     19.85 o 
  -6   5   6        0.97       -2.99     22.97 o 
  -5   5   6        1.76        0.90     15.71 o 
  -4   5   6        2.13      -19.79     15.45 o 
  -3   5   6       10.60        0.11     13.50 o 
  -2   5   6       16.89      -10.27     13.23 o 
  -1   5   6        3.61        7.40     13.16 o 
   0   5   6       14.53       -0.18     11.97 o 
   1   5   6        6.28      -11.32     19.83 o 
   2   5   6        0.60        2.41     16.04 o 
   3   5   6        0.25       -7.00     12.10 o 
   4   5   6       17.82       20.02      8.10 o 
   5   5   6        0.77       -4.37      8.49 o 
   6   5   6        5.86       12.87     11.55 o 
   7   5   6       21.64       53.18     20.15 o 
   8   5   6        5.96      -16.28     18.03 o 
   9   5   6        2.15      -25.72     19.59 o 
  10   5   6        0.32       -8.56     31.16 o 
  11   5   6        0.01      -30.25     20.17 o 
 -10   6   6        0.66      -37.39     25.89 o 
  -9   6   6        3.33       21.98     24.75 o 
  -8   6   6        3.75        7.52     22.91 o 
  -7   6   6        2.42       -3.24     19.12 o 
  -6   6   6        7.61       18.11     18.53 o 
  -5   6   6       12.58        9.12     15.81 o 
  -4   6   6       30.30       33.80     15.52 o 
  -3   6   6        6.21       19.00     16.36 o 
  -2   6   6        0.03        9.64     16.62 o 
  -1   6   6       35.41       38.69     15.95 o 
   0   6   6        0.90      -10.83     24.46 o 
   1   6   6        0.99       -4.07     19.77 o 
   2   6   6       28.86       58.16     13.01 o 
   3   6   6        2.10        0.59     10.25 o 
   4   6   6       10.71       20.27     12.08 o 
   5   6   6       58.79       28.63     17.46 o 
   6   6   6        1.84       16.57     20.15 o 
   7   6   6        8.38        8.38     20.96 o 
   8   6   6        0.62       -5.88     23.30 o 
   9   6   6        2.66        2.82     24.45 o 
  10   6   6        5.13       11.36     24.04 o 
  -9   7   6        0.00       -2.69     38.57 o 
  -8   7   6        5.44       26.56     26.73 o 
  -7   7   6        2.12       -0.86     17.93 o 
  -6   7   6        4.61        2.27     42.58 o 
  -5   7   6        1.31       11.37     18.22 o 
  -4   7   6        0.49        5.90     18.13 o 
  -3   7   6        1.47       -5.06     19.12 o 
  -2   7   6        9.93       18.63     23.94 o 
  -1   7   6        4.12        3.53     39.84 o 
   0   7   6        0.01      -30.90     55.21 o 
   1   7   6        0.98       28.63     25.80 o 
   2   7   6        0.01      -47.29     32.32 o 
   3   7   6        2.54       22.62     33.40 o 
   4   7   6        0.99        1.62     13.19 o 
   5   7   6       11.62        1.48     21.35 o 
   6   7   6        0.60        0.91     32.22 o 
   7   7   6        5.64      -10.19     21.08 o 
   8   7   6        1.94       14.61     23.09 o 
  -7   8   6        2.15      -19.16     20.38 o 
  -6   8   6        8.34      -12.20     18.70 o 
  -5   8   6        0.07      -27.95     23.48 o 
  -4   8   6        4.41      -19.55     28.39 o 
  -3   8   6        0.12      -30.69     20.46 o 
  -2   8   6        5.45       -7.28     21.95 o 
  -1   8   6        0.85       -4.60     43.10 o 
   0   8   6        1.92      -23.75     41.50 o 
   1   8   6       22.36      -59.54     39.69 o 
   2   8   6        0.54        9.99     27.04 o 
   3   8   6        0.02       17.51     25.85 o 
   4   8   6        0.40       21.89     21.49 o 
   5   8   6        0.57      -26.74     21.27 o 
   6   8   6        7.58       21.01     26.06 o 
  -3   9   6        0.30       47.10     52.95 o 
  -2   9   6        0.07      -39.18     46.30 o 
  -1   9   6        0.34      -18.07     49.66 o 
   0   9   6        1.85      -57.65     45.26 o 
   1   9   6        3.26      -82.80    102.76 o 
   2   9   6        1.32       21.50     45.81 o 
 -13   1   7       23.41        5.54     25.49 o 
 -12   1   7        1.38      -16.57     23.35 o 
 -11   1   7      413.89      405.33     40.91 o 
 -10   1   7        8.27        4.36     15.98 o 
  -9   1   7      154.98      154.90     17.70 o 
  -8   1   7      197.62      211.15     18.45 o 
  -7   1   7      204.63      209.07     18.08 o 
  -6   1   7      369.36      378.47     20.33 o 
  -5   1   7        6.00      -12.70     10.41 o 
  -4   1   7     1652.06     1673.70     39.22 o 
  -3   1   7      212.33      231.12     13.51 o 
  -2   1   7        8.72        5.31      8.96 o 
  -1   1   7     1253.72     1247.28     23.89 o 
   0   1   7      622.88      635.04     18.08 o 
   1   1   7     4569.84     4937.12     42.91 o 
   2   1   7       64.34       63.19      6.00 o 
   3   1   7     1712.08     1905.46     23.12 o 
   4   1   7       35.88       39.85      6.04 o 
   5   1   7       72.34       78.13      8.65 o 
   6   1   7       57.18       51.06      9.73 o 
   7   1   7        1.77       -3.66      8.74 o 
   8   1   7     2280.81     2383.95     38.69 o 
   9   1   7      107.53      132.59     16.10 o 
  10   1   7      372.20      388.35     24.40 o 
  11   1   7      100.09      117.96     16.78 o 
  12   1   7       95.26       76.31     26.08 o 
  13   1   7        0.01        3.23     18.09 o 
 -13   2   7        2.02      -19.78     25.71 o 
 -12   2   7        0.03       15.06     50.99 o 
 -11   2   7       71.27       65.29     50.46 o 
 -10   2   7        0.05       17.19     17.84 o 
  -9   2   7      114.38      141.23     17.82 o 
  -8   2   7       27.66       32.17     14.24 o 
  -7   2   7       15.03       20.63     13.40 o 
  -6   2   7        3.51       11.41     14.83 o 
  -5   2   7        1.07       -7.16     16.09 o 
  -4   2   7     1336.95     1299.69     30.53 o 
  -3   2   7       93.23       86.94     12.84 o 
  -2   2   7      415.75      400.92     18.24 o 
  -1   2   7     1007.60      995.88     28.06 o 
   0   2   7       42.06       41.79      9.46 o 
   1   2   7     1444.94     1501.98     32.76 o 
   2   2   7       66.99       69.70      6.96 o 
   3   2   7      181.67      172.11     10.01 o 
   4   2   7      212.01      212.94      8.68 o 
   5   2   7        6.97        7.20      7.47 o 
   6   2   7       67.06       76.82     10.53 o 
   7   2   7        0.40       11.35     10.51 o 
   8   2   7      241.03      239.22     16.41 o 
   9   2   7       57.98       79.18     15.12 o 
  10   2   7       67.48       43.74     14.63 o 
  11   2   7       16.00       18.23     13.64 o 
  12   2   7        3.34        0.36     16.85 o 
  13   2   7       23.50       94.05     36.46 o 
 -13   3   7       12.05      -41.92     86.91 o 
 -12   3   7        0.25       -4.62     33.02 o 
 -11   3   7       50.74       65.81     27.67 o 
 -10   3   7       12.41        7.17     23.65 o 
  -9   3   7       17.35       39.33     16.70 o 
  -8   3   7       53.39       44.93     16.03 o 
  -7   3   7       14.14       -3.12     16.71 o 
  -6   3   7       65.66       53.56     15.22 o 
  -5   3   7        5.40       14.24     16.10 o 
  -4   3   7       19.54        9.38     13.22 o 
  -3   3   7       26.24       29.98     12.21 o 
  -2   3   7        1.25        1.62     10.16 o 
  -1   3   7       83.60       83.55      7.81 o 
   0   3   7        6.94        1.51      9.87 o 
   1   3   7        4.56       -5.59     10.05 o 
   2   3   7      211.16      226.47     15.59 o 
   3   3   7      101.94      109.78     12.35 o 
   4   3   7       44.14       54.61     13.45 o 
   5   3   7       66.96       71.76     13.62 o 
   6   3   7        4.94       -0.66     11.81 o 
   7   3   7       27.03       37.17     10.43 o 
   8   3   7      153.54      167.20     17.13 o 
   9   3   7        2.37      -16.37     11.94 o 
  10   3   7       33.82       28.21     14.51 o 
  11   3   7        6.81       21.37     23.97 o 
  12   3   7        1.51      -13.13     20.23 o 
 -12   4   7        0.01        7.80     25.75 o 
 -11   4   7        1.50       25.11     26.80 o 
 -10   4   7        0.02       25.32     24.04 o 
  -9   4   7        9.85      -26.46     30.91 o 
  -8   4   7        0.35       20.55     29.00 o 
  -7   4   7        1.65        6.41     20.38 o 
  -6   4   7       55.72       60.68     11.37 o 
  -5   4   7        0.02       -6.30     11.39 o 
  -4   4   7        1.32       16.82     14.06 o 
  -3   4   7      133.96      149.59     12.82 o 
  -2   4   7        0.29       -9.73     13.55 o 
  -1   4   7        0.08        4.01     10.24 o 
   0   4   7      118.77      106.12     20.21 o 
   1   4   7       79.42       75.37     23.24 o 
   2   4   7        0.01       -2.65     12.75 o 
   3   4   7       15.44       16.37     10.03 o 
   4   4   7        0.65      -21.83     15.53 o 
   5   4   7       16.15       32.73     11.20 o 
   6   4   7        6.30        8.55     13.38 o 
   7   4   7        0.27      -13.93      9.65 o 
   8   4   7       31.13       18.17     12.73 o 
   9   4   7        0.12      -12.69     18.33 o 
  10   4   7        1.19      -10.25     20.28 o 
  11   4   7        1.22        3.28     21.69 o 
  12   4   7        3.63       -1.94     21.32 o 
 -11   5   7        0.12      -19.63     66.31 o 
 -10   5   7        0.00      -14.06     36.98 o 
  -9   5   7        0.15      -10.74     21.74 o 
  -8   5   7        0.84       13.68     38.62 o 
  -7   5   7        0.32        0.91     20.02 o 
  -6   5   7        0.62       15.28     22.72 o 
  -5   5   7        0.68       18.63     12.44 o 
  -4   5   7       18.02       19.15     13.95 o 
  -3   5   7       11.98       37.66     15.50 o 
  -2   5   7        0.36       -0.71     14.72 o 
  -1   5   7       36.87       28.37     13.60 o 
   0   5   7       40.48       61.41     13.51 o 
   1   5   7       13.12       -8.06     21.44 o 
   2   5   7       67.19       60.16     17.88 o 
   3   5   7       19.61       25.53     12.43 o 
   4   5   7       33.56       40.97     19.70 o 
   5   5   7        8.58       -6.18     10.77 o 
   6   5   7        6.74      -26.45     17.64 o 
   7   5   7        3.44      -12.49     17.48 o 
   8   5   7       15.14       27.33     21.47 o 
   9   5   7       23.19        3.38     20.83 o 
  10   5   7        5.06       15.21     23.16 o 
  11   5   7        0.64       41.42     39.65 o 
 -10   6   7        0.60      -12.37     54.68 o 
  -9   6   7        0.40       20.30     23.24 o 
  -8   6   7        0.67        8.09     21.68 o 
  -7   6   7        0.06        1.46     17.19 o 
  -6   6   7        1.71        4.42     16.88 o 
  -5   6   7        6.82       28.48     21.55 o 
  -4   6   7       28.54       44.20     16.04 o 
  -3   6   7        1.14        1.04     14.81 o 
  -2   6   7       20.48       23.74     16.56 o 
  -1   6   7       42.99       67.14     27.62 o 
   0   6   7        4.20       -4.05     24.06 o 
   1   6   7        8.16      -27.85     18.57 o 
   2   6   7        1.62       20.53     18.85 o 
   3   6   7        1.07        7.96     16.96 o 
   4   6   7        4.65      -19.03     13.83 o 
   5   6   7        0.63       -1.82     19.78 o 
   6   6   7        0.82        9.89     21.05 o 
   7   6   7        0.35      -18.78     25.22 o 
   8   6   7        0.00       -7.19     21.84 o 
   9   6   7        1.64       -0.49     21.99 o 
  -8   7   7        3.27       -0.25     24.52 o 
  -7   7   7        0.17      -15.75     18.40 o 
  -6   7   7        2.63        3.71     24.10 o 
  -5   7   7        2.92       28.61     17.54 o 
  -4   7   7        0.02      -28.51     19.01 o 
  -3   7   7        0.06      -17.80     27.61 o 
  -2   7   7        1.83       -6.51     28.19 o 
  -1   7   7        5.13      -55.63     37.09 o 
   0   7   7        0.14       -4.72     42.00 o 
   1   7   7        5.81       16.00     25.71 o 
   2   7   7        0.14      -33.82     22.55 o 
   3   7   7        5.13       21.12     22.50 o 
   4   7   7        8.07        9.06     14.14 o 
   5   7   7        5.74        0.27     21.03 o 
   6   7   7        1.72      -30.37     32.07 o 
   7   7   7        4.88        0.75     22.51 o 
   8   7   7        9.79       32.04     41.02 o 
  -6   8   7        5.58       -5.35     24.43 o 
  -5   8   7        8.39       15.89     38.72 o 
  -4   8   7        0.09      -31.46     20.97 o 
  -3   8   7        2.08      -21.08     30.65 o 
  -2   8   7        2.01       16.89     44.45 o 
  -1   8   7        0.47       46.20     62.87 o 
   0   8   7        8.14       -9.70     61.82 o 
   1   8   7        5.13       -7.45     41.06 o 
   2   8   7        7.83       -1.55     26.25 o 
   3   8   7       26.35       24.82     24.96 o 
   4   8   7        6.09       26.73     17.72 o 
   5   8   7        2.71      -40.95     27.30 o 
   6   8   7        0.54       34.30     48.56 o 
  -1   9   7        0.76      -35.77     45.81 o 
   0   9   7        0.03      -32.66     46.25 o 
 -13   0   8      125.52       82.42     42.27 o 
 -12   0   8        1.08       -9.51     33.29 o 
 -11   0   8      167.13      220.32     48.08 o 
 -10   0   8      275.88      272.40     32.87 o 
  -9   0   8       33.98       27.66     21.67 o 
  -8   0   8        4.62       13.39     20.03 o 
  -7   0   8        8.44       26.57     19.55 o 
  -6   0   8     2360.66     2503.38     98.27 o 
  -5   0   8      174.91      154.36     20.69 o 
  -4   0   8      130.97      127.21     17.28 o 
  -3   0   8      214.95      215.13     19.49 o 
  -2   0   8      411.53      440.91     24.78 o 
  -1   0   8       97.91      118.58     15.94 o 
   0   0   8      257.81      277.60     24.33 o 
   1   0   8     1074.38     1195.24     24.14 o 
   2   0   8      383.92      367.41     15.24 o 
   3   0   8       60.96       37.46     10.98 o 
   4   0   8      255.91      248.25     14.87 o 
   5   0   8       17.82       15.44     11.31 o 
   6   0   8      711.01      704.12     28.48 o 
   7   0   8      168.82      147.02     20.06 o 
   8   0   8      307.61      297.39     18.46 o 
   9   0   8       23.51       21.58     14.61 o 
  10   0   8      454.54      461.99     27.45 o 
  11   0   8       31.70       36.40     16.22 o 
  12   0   8        2.48       -1.59     21.66 o 
  13   0   8        3.55       63.93     29.06 o 
 -13   1   8        0.44        1.74     25.91 o 
 -12   1   8        0.22      -10.93     24.83 o 
 -11   1   8        0.00      -15.23     23.50 o 
 -10   1   8        0.23      -10.81     30.94 o 
  -9   1   8       17.55        9.74     15.14 o 
  -8   1   8        1.38        3.06     14.38 o 
  -7   1   8        0.01      -10.54     13.34 o 
  -6   1   8        0.07       -0.43     12.77 o 
  -5   1   8       98.73       84.84     14.12 o 
  -4   1   8       78.16       86.76     13.56 o 
  -3   1   8      628.63      675.48     21.12 o 
  -2   1   8      133.73      120.65     12.26 o 
  -1   1   8      727.65      709.57     20.20 o 
   0   1   8        3.94       10.19      8.50 o 
   1   1   8      520.82      589.41     13.75 o 
   2   1   8       45.32       52.63      6.76 o 
   3   1   8       57.75       52.55      6.10 o 
   4   1   8        4.34       10.23      6.59 o 
   5   1   8        7.64       -0.91      6.86 o 
   6   1   8      513.84      499.46     16.69 o 
   7   1   8      247.81      240.46     13.24 o 
   8   1   8      294.90      319.59     16.77 o 
   9   1   8        4.74       17.54     13.45 o 
  10   1   8       14.59       -7.04     12.04 o 
  11   1   8        4.57        0.18     13.42 o 
  12   1   8        4.82      -33.12     37.32 o 
 -13   2   8       32.31       56.34     30.58 o 
 -12   2   8        0.66       -7.91     35.14 o 
 -11   2   8       35.30       30.75     25.38 o 
 -10   2   8       87.82       94.16     21.91 o 
  -9   2   8       20.27       29.07     15.61 o 
  -8   2   8        3.54       19.56     14.73 o 
  -7   2   8        7.81       34.06     14.48 o 
  -6   2   8      256.74      310.29     29.73 o 
  -5   2   8        0.22       -1.88     16.61 o 
  -4   2   8      102.23       95.50     14.86 o 
  -3   2   8        1.66       -0.70     11.74 o 
  -2   2   8        0.21       -3.30     10.05 o 
  -1   2   8       42.39       44.86     12.00 o 
   0   2   8       15.75       20.32      9.35 o 
   1   2   8     1518.80     1525.96     30.32 o 
   2   2   8        0.53        2.28      7.26 o 
   3   2   8        6.02        8.04      7.85 o 
   4   2   8       75.57       62.59      9.36 o 
   5   2   8       33.81       41.47      8.63 o 
   6   2   8      549.69      531.68     18.99 o 
   7   2   8      345.79      321.24     18.02 o 
   8   2   8      407.77      431.54     25.47 o 
   9   2   8        3.18        6.54     13.04 o 
  10   2   8      120.29      148.10     18.43 o 
  11   2   8        1.77       14.23     21.67 o 
  12   2   8        9.10       10.74     23.20 o 
 -12   3   8        0.04        7.98     25.89 o 
 -11   3   8        0.44        3.06     24.92 o 
 -10   3   8        4.84        9.28     26.24 o 
  -9   3   8       22.17       25.81     17.03 o 
  -8   3   8       14.53       31.29     16.42 o 
  -7   3   8        0.50      -11.23     17.19 o 
  -6   3   8       14.26       19.15     15.85 o 
  -5   3   8       80.92       79.40     14.30 o 
  -4   3   8      103.80      119.98     16.22 o 
  -3   3   8      384.93      357.25     19.53 o 
  -2   3   8      376.70      358.84     18.48 o 
  -1   3   8      290.09      313.48     18.86 o 
   0   3   8        3.61       16.28      6.89 o 
   1   3   8       65.88       53.12     12.83 o 
   2   3   8       10.58        4.04      9.35 o 
   3   3   8       54.81       66.91     13.98 o 
   4   3   8       14.79       -5.48     13.81 o 
   5   3   8       62.77       65.74     12.39 o 
   6   3   8      503.81      493.75     28.52 o 
   7   3   8      463.33      490.71     22.73 o 
   8   3   8      361.41      391.83     29.07 o 
   9   3   8        3.37      -16.32     12.34 o 
  10   3   8        0.59       23.70     18.93 o 
  11   3   8        1.69       16.11     20.04 o 
  12   3   8       17.89       17.28     24.37 o 
 -12   4   8        1.08       13.02     27.21 o 
 -11   4   8        0.17       14.90     32.23 o 
 -10   4   8        3.79      -26.01     21.95 o 
  -9   4   8        0.46       17.44     47.02 o 
  -8   4   8        9.93       17.44     32.88 o 
  -7   4   8        0.85      -11.06     25.65 o 
  -6   4   8       31.09       28.86     13.50 o 
  -5   4   8        5.77       11.44     11.50 o 
  -4   4   8       60.54       82.79     13.11 o 
  -3   4   8       30.49       32.07     10.57 o 
  -2   4   8       39.25       43.12      9.22 o 
  -1   4   8        2.64        4.22     10.12 o 
   0   4   8      115.99      124.13     12.31 o 
   1   4   8      436.88      507.27     44.31 o 
   2   4   8        7.32      -10.72     12.73 o 
   3   4   8       37.83       27.14     11.29 o 
   4   4   8        0.01      -12.51     15.48 o 
   5   4   8       42.80       36.10     14.79 o 
   6   4   8      269.80      297.98     29.56 o 
   7   4   8      114.00      117.12     23.10 o 
   8   4   8       85.05       88.27     23.47 o 
   9   4   8        0.04       -4.54     19.48 o 
  10   4   8        1.01       31.33     22.20 o 
  11   4   8        2.10       26.00     22.54 o 
 -11   5   8        0.12        7.40     25.05 o 
 -10   5   8        3.75        7.04     33.55 o 
  -9   5   8        0.44       -3.51     22.38 o 
  -8   5   8        0.13       -4.95     19.63 o 
  -7   5   8        0.15        9.07     18.40 o 
  -6   5   8        5.00        0.58     14.67 o 
  -5   5   8        4.25       30.30     15.56 o 
  -4   5   8        0.63      -19.34     12.90 o 
  -3   5   8       19.99       23.44     15.83 o 
  -2   5   8       10.38        4.39     12.03 o 
  -1   5   8        9.60       17.61     13.25 o 
   0   5   8       19.71       -2.33     20.72 o 
   1   5   8       23.28       36.51     22.78 o 
   2   5   8        0.48      -10.06     14.66 o 
   3   5   8        0.48        1.46     14.36 o 
   4   5   8        0.03        0.76     18.59 o 
   5   5   8       16.29       19.65     18.96 o 
   6   5   8        5.53       10.58     18.88 o 
   7   5   8       16.00       12.40     19.83 o 
   8   5   8       12.57       19.98     20.87 o 
   9   5   8        3.41       12.04     21.08 o 
  10   5   8        8.68       -5.78     22.12 o 
 -10   6   8        0.03      -15.79     22.04 o 
  -9   6   8        0.60       -2.25     47.29 o 
  -8   6   8       14.38       43.79     25.32 o 
  -7   6   8        0.07      -26.84     18.53 o 
  -6   6   8        0.81       25.79     17.54 o 
  -5   6   8        2.91        1.33     14.12 o 
  -4   6   8        1.14       15.19     15.78 o 
  -3   6   8        0.33      -15.51     14.26 o 
  -2   6   8       33.81       39.82     16.06 o 
  -1   6   8        0.13      -12.97     15.50 o 
   0   6   8        1.12      -44.85     31.08 o 
   1   6   8        0.43       17.38     23.01 o 
   2   6   8       21.49       37.77     19.29 o 
   3   6   8        2.58       13.06     16.74 o 
   4   6   8        0.21        3.71     47.02 o 
   5   6   8       34.22       31.91     22.04 o 
   6   6   8       63.48       52.67     22.72 o 
   7   6   8        8.38      -19.53     20.48 o 
   8   6   8       13.06      -11.84     21.74 o 
   9   6   8        0.18        2.26     21.48 o 
  -8   7   8        9.74       18.49     37.78 o 
  -7   7   8        3.84        6.44     19.83 o 
  -6   7   8        0.06       26.89     19.15 o 
  -5   7   8        3.89       12.15     20.79 o 
  -4   7   8        0.28       -7.09     20.24 o 
  -3   7   8        3.41       15.04     19.70 o 
  -2   7   8       11.11       10.11     20.90 o 
  -1   7   8       12.21       30.58     38.47 o 
   0   7   8       15.53      -19.94     35.15 o 
   1   7   8       13.25       33.39     26.15 o 
   2   7   8        0.07      -22.46     23.32 o 
   3   7   8       12.78       16.77     18.83 o 
   4   7   8        0.59      -13.20     16.97 o 
   5   7   8        0.24       56.77     35.66 o 
   6   7   8        3.02      -21.24     21.90 o 
   7   7   8        3.65      -11.31     21.77 o 
  -5   8   8        0.58        8.36     23.65 o 
  -4   8   8        0.19      -49.12     44.65 o 
  -3   8   8        1.03        8.79     42.40 o 
  -2   8   8       16.22       -9.82     44.38 o 
  -1   8   8        0.10       40.48     42.26 o 
   0   8   8        0.17      -13.00     39.48 o 
   1   8   8        5.69        5.99    103.56 o 
   2   8   8        0.50       -3.54     25.84 o 
   3   8   8        3.55      -23.16     25.38 o 
   4   8   8        1.95       18.52     16.01 o 
   5   8   8       20.94       52.47     37.04 o 
 -13   1   9        4.94      -23.74     25.27 o 
 -12   1   9       45.01        4.78     27.24 o 
 -11   1   9        0.09       46.66     28.20 o 
 -10   1   9        8.07      -10.10     18.76 o 
  -9   1   9       30.17       21.37     16.95 o 
  -8   1   9       74.56       72.29     17.11 o 
  -7   1   9        6.50       -8.29     15.40 o 
  -6   1   9        1.85       -0.72     12.82 o 
  -5   1   9      298.34      289.64     29.63 o 
  -4   1   9       15.97        9.00     11.54 o 
  -3   1   9        5.76        4.97      9.92 o 
  -2   1   9       12.46       13.08     10.64 o 
  -1   1   9      259.84      257.83     15.00 o 
   0   1   9        1.30      -12.49      8.94 o 
   1   1   9      320.36      335.93     11.58 o 
   2   1   9       62.02       47.30     13.08 o 
   3   1   9       33.88       26.93      7.05 o 
   4   1   9        0.24        0.36      8.02 o 
   5   1   9       23.46       24.99      8.05 o 
   6   1   9       16.17        7.91      8.13 o 
   7   1   9       67.24       77.12     10.72 o 
   8   1   9      193.46      178.27     16.33 o 
   9   1   9        0.13       -2.63     11.72 o 
  10   1   9        0.17        5.80     13.32 o 
  11   1   9        6.75       19.68     14.41 o 
  12   1   9        0.14      -39.40     43.06 o 
 -13   2   9        5.89      -32.16     41.48 o 
 -12   2   9       21.47       15.34     27.23 o 
 -11   2   9       13.24       34.79     27.01 o 
 -10   2   9        3.81      -27.90     24.26 o 
  -9   2   9        1.87       -0.03     16.47 o 
  -8   2   9      132.70      162.08     18.98 o 
  -7   2   9      168.57      171.29     30.81 o 
  -6   2   9       77.29       75.12     14.53 o 
  -5   2   9        0.14       14.70     16.21 o 
  -4   2   9      327.14      300.10     26.21 o 
  -3   2   9      129.35      124.29     14.52 o 
  -2   2   9        0.76        0.93     11.51 o 
  -1   2   9       35.95       41.24     13.30 o 
   0   2   9       34.67       53.63     10.79 o 
   1   2   9      259.44      251.03     15.83 o 
   2   2   9      239.09      234.17     12.33 o 
   3   2   9        7.89       -1.67      9.73 o 
   4   2   9       38.98       54.42     10.14 o 
   5   2   9      431.30      417.04     21.65 o 
   6   2   9      450.35      407.76     17.63 o 
   7   2   9       29.69       24.68     12.75 o 
   8   2   9      308.73      304.42     23.13 o 
   9   2   9       14.57       42.91     14.17 o 
  10   2   9        0.12       18.12     16.66 o 
  11   2   9       15.80       16.59     23.74 o 
  12   2   9        4.06       27.08     38.39 o 
 -12   3   9       11.28        7.36     28.27 o 
 -11   3   9        5.61       16.03     26.18 o 
 -10   3   9        0.81       32.27     26.29 o 
  -9   3   9       18.74       55.30     19.92 o 
  -8   3   9        0.24        6.27     17.15 o 
  -7   3   9       31.23       57.42     20.26 o 
  -6   3   9       17.60        8.97     17.78 o 
  -5   3   9       44.26       50.81     14.46 o 
  -4   3   9        6.22        4.46     14.77 o 
  -3   3   9        8.44       21.56     17.13 o 
  -2   3   9      170.29      175.53     20.40 o 
  -1   3   9     1184.24     1190.31     47.70 o 
   0   3   9      238.37      253.17     18.44 o 
   1   3   9       29.07       29.46     20.17 o 
   2   3   9       66.01       76.78     12.56 o 
   3   3   9       45.02       43.14     22.58 o 
   4   3   9      301.94      281.71     23.04 o 
   5   3   9      618.88      539.17     33.50 o 
   6   3   9      528.44      591.32     41.87 o 
   7   3   9        0.14       -8.10     16.37 o 
   8   3   9       65.46       66.55     14.03 o 
   9   3   9        6.85       37.21     23.86 o 
  10   3   9       16.55       46.34     21.46 o 
  11   3   9       20.73       69.23     27.64 o 
 -11   4   9        1.13       10.04     46.49 o 
 -10   4   9        3.45      -22.72     45.97 o 
  -9   4   9        3.92       30.08     34.34 o 
  -8   4   9       24.43       67.10     34.00 o 
  -7   4   9       14.75        6.09     29.78 o 
  -6   4   9       32.57       13.77     26.23 o 
  -5   4   9        0.99       13.36     15.56 o 
  -4   4   9        1.81       -4.98     10.74 o 
  -3   4   9        7.26        1.82      9.72 o 
  -2   4   9       30.87       30.89     13.98 o 
  -1   4   9      130.58      157.26     17.27 o 
   0   4   9       98.72      109.82     19.67 o 
   1   4   9       17.27       12.64     17.22 o 
   2   4   9       99.18      109.88     15.21 o 
   3   4   9        0.68        8.74     18.62 o 
   4   4   9        3.35       15.57     16.72 o 
   5   4   9      690.35      675.27     29.01 o 
   6   4   9      321.14      283.13     29.63 o 
   7   4   9       26.91       19.32     23.47 o 
   8   4   9       30.94       31.25     20.97 o 
   9   4   9        0.09        5.01     32.56 o 
  10   4   9        7.51       27.96     29.38 o 
  11   4   9        8.53       -7.71     35.32 o 
 -10   5   9       12.81       -3.46     23.78 o 
  -9   5   9        2.51      -24.37     21.13 o 
  -8   5   9        0.57       -8.17     17.99 o 
  -7   5   9       15.59       44.17     24.98 o 
  -6   5   9       23.86       21.61     18.38 o 
  -5   5   9       23.64       26.18     15.66 o 
  -4   5   9       26.84       40.66     11.83 o 
  -3   5   9        1.22        5.91     13.11 o 
  -2   5   9       18.64       14.29     13.30 o 
  -1   5   9       44.12       39.82     13.01 o 
   0   5   9        5.49        7.82     22.72 o 
   1   5   9        0.17      -11.18     18.62 o 
   2   5   9       16.04        2.35     14.97 o 
   3   5   9      226.15      227.93     17.92 o 
   4   5   9       75.50       63.99     30.38 o 
   5   5   9      274.01      320.35     31.32 o 
   6   5   9       17.80        4.47     33.44 o 
   7   5   9        1.05       -3.88     19.56 o 
   8   5   9        0.03       -3.66     20.06 o 
   9   5   9        8.13       16.91     26.03 o 
  10   5   9       34.91       80.78     46.06 o 
  -9   6   9        0.86      -24.48     21.96 o 
  -8   6   9        2.05      -20.07     19.00 o 
  -7   6   9        0.10        2.53     17.06 o 
  -6   6   9        4.46       14.72     16.33 o 
  -5   6   9        0.77       11.21     25.47 o 
  -4   6   9       38.30       62.83     17.53 o 
  -3   6   9        7.94        0.65     16.10 o 
  -2   6   9       29.70        0.92     15.62 o 
  -1   6   9      101.71       86.58     20.78 o 
   0   6   9       12.71       68.25     35.42 o 
   1   6   9        1.13      -27.70     29.50 o 
   2   6   9        3.16      -16.50     17.89 o 
   3   6   9        0.49      -14.27     14.98 o 
   4   6   9       26.77       11.10     56.00 o 
   5   6   9      110.48       93.22     56.53 o 
   6   6   9       74.96      105.98     35.79 o 
   7   6   9       21.53       32.63     24.28 o 
   8   6   9       10.67        9.46     22.44 o 
  -7   7   9        0.00      -26.37     17.58 o 
  -6   7   9        0.21      -31.09     20.72 o 
  -5   7   9        0.09      -27.28     18.18 o 
  -4   7   9       17.38       27.06     22.14 o 
  -3   7   9        0.00      -18.39     19.20 o 
  -2   7   9        0.01       33.93     40.16 o 
  -1   7   9       32.79       33.20     38.28 o 
   0   7   9        0.39       -7.04     36.67 o 
   1   7   9        2.84       10.73     25.85 o 
   2   7   9        9.60      -15.17     22.73 o 
   3   7   9       98.63       93.40     23.45 o 
   4   7   9        0.03       33.29     57.59 o 
   5   7   9        0.55       48.11     58.91 o 
   6   7   9       48.72       75.20     38.71 o 
   7   7   9        2.95       19.29     24.79 o 
  -4   8   9        1.03      -58.26     38.84 o 
  -3   8   9        1.81      -21.35     77.93 o 
  -2   8   9        1.85      -17.05     40.59 o 
  -1   8   9       34.46       13.46     76.61 o 
   0   8   9        2.70        3.27     61.29 o 
   1   8   9        1.47      -35.57     38.59 o 
   2   8   9        3.52      -22.10     26.16 o 
   3   8   9        0.02       19.87     33.95 o 
   4   8   9       27.15       -4.45     35.07 o 
 -12   0  10        3.72        5.28     39.10 o 
 -11   0  10        0.29       43.32     41.21 o 
 -10   0  10        1.26       -2.64     34.34 o 
  -9   0  10       45.32       58.33     72.65 o 
  -8   0  10       10.96       27.63     21.76 o 
  -7   0  10        3.16        0.15     25.37 o 
  -6   0  10       39.39       34.19     18.33 o 
  -5   0  10       67.63       69.36     20.67 o 
  -4   0  10        3.82       26.95     17.80 o 
  -3   0  10       41.05       38.06     17.33 o 
  -2   0  10        1.89       10.77     15.96 o 
  -1   0  10      416.94      397.17     22.40 o 
   0   0  10      225.96      201.15     17.65 o 
   1   0  10        0.00        1.10      9.22 o 
   2   0  10       80.54       90.23     12.96 o 
   3   0  10      261.84      275.42     26.99 o 
   4   0  10       90.76       98.39     15.50 o 
   5   0  10       40.77       49.33     10.92 o 
   6   0  10       46.21       56.57     14.01 o 
   7   0  10       29.96       34.60     16.75 o 
   8   0  10        2.33        7.11     22.36 o 
   9   0  10       51.76       21.04     32.48 o 
  10   0  10        3.45       22.30     16.80 o 
  11   0  10        3.46      -15.67     20.59 o 
  12   0  10        0.08      -31.70     24.30 o 
 -12   1  10        5.15        9.01     27.20 o 
 -11   1  10        0.00      -18.31     23.33 o 
 -10   1  10        4.26       12.23     30.03 o 
  -9   1  10        4.57       19.06     17.54 o 
  -8   1  10        1.06        6.69     14.75 o 
  -7   1  10       27.61       32.71     17.92 o 
  -6   1  10       81.77       67.85     16.14 o 
  -5   1  10       12.21       19.04     13.40 o 
  -4   1  10        0.60        7.56     12.45 o 
  -3   1  10      100.83       95.24     13.60 o 
  -2   1  10      130.64      135.16     14.40 o 
  -1   1  10        4.30        4.68     11.00 o 
   0   1  10        9.98       12.34      9.43 o 
   1   1  10       31.19       19.00      7.62 o 
   2   1  10       38.47       37.58      8.68 o 
   3   1  10       38.78       39.42      8.54 o 
   4   1  10        5.56      -11.53     11.16 o 
   5   1  10      196.19      185.01     14.63 o 
   6   1  10       84.32       93.07     11.81 o 
   7   1  10       17.82       12.78     11.90 o 
   8   1  10        3.45        9.60     12.22 o 
   9   1  10        2.25       12.61     12.96 o 
  10   1  10        7.00       10.53     16.41 o 
  11   1  10        0.95       11.29     14.14 o 
  12   1  10        0.10      -23.80     35.14 o 
 -12   2  10        4.53        8.21     26.12 o 
 -11   2  10        0.04       30.59     26.91 o 
 -10   2  10        0.24      -27.89     25.93 o 
  -9   2  10        0.04        2.11     17.60 o 
  -8   2  10        0.13       -8.27     16.16 o 
  -7   2  10        0.00       17.17     15.52 o 
  -6   2  10        1.18       -7.09     14.36 o 
  -5   2  10        5.33       -6.74     15.21 o 
  -4   2  10       25.14       20.69     14.01 o 
  -3   2  10       82.71       89.46     14.79 o 
  -2   2  10       22.88       43.56     13.51 o 
  -1   2  10       67.68       90.25     15.05 o 
   0   2  10        4.69       12.83     11.28 o 
   1   2  10       25.00       16.80      7.94 o 
   2   2  10       64.39       56.65      9.87 o 
   3   2  10        0.00        0.42     15.36 o 
   4   2  10      133.30      152.59     17.84 o 
   5   2  10        3.32      -12.83     17.16 o 
   6   2  10       34.18       16.80     16.40 o 
   7   2  10        4.53      -13.36     11.01 o 
   8   2  10        2.42        8.83     12.76 o 
   9   2  10        0.73        0.76     17.19 o 
  10   2  10        0.00        7.95     21.91 o 
  11   2  10        0.07       14.54     19.64 o 
 -12   3  10       17.18       13.00     34.34 o 
 -11   3  10        1.24      -38.47     25.64 o 
 -10   3  10        1.37       -5.71     27.16 o 
  -9   3  10        7.47       41.35     19.13 o 
  -8   3  10        0.45        6.48     17.16 o 
  -7   3  10       21.33       18.91     19.90 o 
  -6   3  10       14.45       70.35     20.04 o 
  -5   3  10       10.13       22.04     15.03 o 
  -4   3  10       43.61       57.23     18.91 o 
  -3   3  10        1.60        3.82     16.07 o 
  -2   3  10        7.22       20.35     15.83 o 
  -1   3  10        9.71       20.46     15.25 o 
   0   3  10       12.99       22.53     14.26 o 
   1   3  10      210.96      218.40     14.13 o 
   2   3  10       32.58       25.13     10.74 o 
   3   3  10       86.69       60.06     16.42 o 
   4   3  10      423.42      434.92     33.50 o 
   5   3  10       34.84       46.67     13.14 o 
   6   3  10      119.99       77.84     21.71 o 
   7   3  10        0.49       -2.44     18.32 o 
   8   3  10        7.96      -20.95     16.64 o 
   9   3  10        3.23       -8.09     17.58 o 
  10   3  10        1.68       -3.02     19.22 o 
  11   3  10        2.46        9.31     21.17 o 
 -11   4  10        2.69      -59.17     44.91 o 
 -10   4  10        0.51      -61.02     40.68 o 
  -9   4  10       24.05       48.70     28.69 o 
  -8   4  10       10.92       -0.97     31.90 o 
  -7   4  10        2.39       40.66     32.61 o 
  -6   4  10       36.74        2.17     20.35 o 
  -5   4  10        2.84       39.19     16.36 o 
  -4   4  10       61.88       73.75     16.45 o 
  -3   4  10        3.50       18.55     10.62 o 
  -2   4  10        6.60       26.03      9.10 o 
  -1   4  10        1.63       11.29      9.72 o 
   0   4  10      101.14      100.19     20.10 o 
   1   4  10      125.34      144.93     20.48 o 
   2   4  10        8.98       10.31     13.51 o 
   3   4  10      278.38      273.45     34.66 o 
   4   4  10      156.27      136.29     27.43 o 
   5   4  10       27.59        3.58     19.38 o 
   6   4  10      189.00      231.38     27.78 o 
   7   4  10       32.09       29.88     20.41 o 
   8   4  10        2.12       28.81     21.12 o 
   9   4  10        4.90       -7.74     31.18 o 
  10   4  10       10.27       54.15     29.83 o 
 -10   5  10        0.38       -6.85     20.77 o 
  -9   5  10        7.48      -21.82     19.31 o 
  -8   5  10        2.06      -18.36     18.35 o 
  -7   5  10        0.33        2.03     19.91 o 
  -6   5  10       27.64       33.83     16.88 o 
  -5   5  10       12.29       -5.77     18.07 o 
  -4   5  10       76.55       80.27     15.77 o 
  -3   5  10      172.45      158.05     17.68 o 
  -2   5  10      146.92      154.35     18.13 o 
  -1   5  10        0.02       30.04     12.32 o 
   0   5  10       42.17       24.09     20.83 o 
   1   5  10       70.32       98.15     21.28 o 
   2   5  10        9.30       14.14     17.18 o 
   3   5  10      622.59      616.53     22.53 o 
   4   5  10      573.06      625.30     47.01 o 
   5   5  10      129.40      114.55     34.39 o 
   6   5  10        8.37       -3.83     20.19 o 
   7   5  10       25.75       35.50     23.51 o 
   8   5  10        0.00      -23.66     21.00 o 
   9   5  10       10.12       37.28     27.72 o 
  -9   6  10        2.44      -22.39     20.43 o 
  -8   6  10        0.60        4.40     49.66 o 
  -7   6  10        0.59      -23.86     15.91 o 
  -6   6  10        4.98        0.93     16.70 o 
  -5   6  10        1.98      -26.25     17.50 o 
  -4   6  10        9.51       17.15     17.16 o 
  -3   6  10       28.11       20.69     17.45 o 
  -2   6  10        6.40        2.64     15.08 o 
  -1   6  10       42.27       -7.61     34.01 o 
   0   6  10       80.39       68.01     35.54 o 
   1   6  10       56.22       33.28     26.49 o 
   2   6  10       65.36       60.72     19.55 o 
   3   6  10      109.06      117.59     18.61 o 
   4   6  10       30.75       99.86     58.65 o 
   5   6  10        3.46        6.92     29.50 o 
   6   6  10       62.12       60.10     24.77 o 
   7   6  10       70.32       43.71     24.20 o 
   8   6  10       25.58       24.65     25.71 o 
  -7   7  10        0.64      -25.57     17.04 o 
  -6   7  10        2.80       16.30     21.00 o 
  -5   7  10        2.52      -19.86     39.04 o 
  -4   7  10       20.09        6.61     39.69 o 
  -3   7  10       45.71      105.88     45.70 o 
  -2   7  10        3.13       46.98     49.40 o 
  -1   7  10       11.15        6.69     36.30 o 
   0   7  10        3.96      -13.60     35.03 o 
   1   7  10        0.84      -31.50     21.00 o 
   2   7  10       16.27      -13.47     19.73 o 
   3   7  10      138.19      147.45     21.13 o 
   4   7  10       72.56      100.39     63.40 o 
   5   7  10       21.24      -17.44     28.83 o 
   6   7  10       43.28       87.00     60.76 o 
  -3   8  10        5.49      -23.32     43.42 o 
  -2   8  10        1.59       38.74     42.29 o 
  -1   8  10       27.90      -35.58     38.31 o 
   0   8  10       17.20       14.83     41.38 o 
   1   8  10       13.18       -5.62     34.29 o 
   2   8  10        7.19      -10.61     24.23 o 
 -12   1  11        1.61        3.59     28.53 o 
 -11   1  11        0.07       -6.14     25.49 o 
 -10   1  11        0.33      -23.17     48.61 o 
  -9   1  11        3.74      -16.75     17.26 o 
  -8   1  11       17.39        4.56     19.75 o 
  -7   1  11        8.20       12.57     15.91 o 
  -6   1  11        3.16        8.08     14.27 o 
  -5   1  11      118.84      137.36     17.02 o 
  -4   1  11       11.95        9.00     13.55 o 
  -3   1  11        0.46       10.25     12.33 o 
  -2   1  11       90.20       80.86     13.36 o 
  -1   1  11       89.63       92.73     14.05 o 
   0   1  11      115.67      106.27     12.16 o 
   1   1  11       11.46       32.49      8.34 o 
   2   1  11      167.68      183.27     13.12 o 
   3   1  11      227.29      252.88     14.78 o 
   4   1  11       11.89        1.44      8.87 o 
   5   1  11      104.03      124.86     16.95 o 
   6   1  11        8.78       12.38     14.94 o 
   7   1  11        4.81        4.15     11.69 o 
   8   1  11        1.50       -3.27     12.23 o 
   9   1  11        0.75       -9.61     12.53 o 
  10   1  11        1.86        9.73     18.79 o 
  11   1  11        0.68       28.40     17.65 o 
 -12   2  11        0.19      -17.05     33.02 o 
 -11   2  11        2.88       -1.98     26.91 o 
 -10   2  11        0.01        7.09     26.24 o 
  -9   2  11        2.77       21.87     18.27 o 
  -8   2  11        0.02      -17.83     17.00 o 
  -7   2  11        0.04       11.94     15.60 o 
  -6   2  11        5.03        0.57     14.50 o 
  -5   2  11        0.97      -20.36     13.58 o 
  -4   2  11        0.46        9.86     14.65 o 
  -3   2  11        0.08       17.02     13.96 o 
  -2   2  11       98.23       86.13     14.98 o 
  -1   2  11       78.11       60.53     15.95 o 
   0   2  11        9.54       24.53     13.66 o 
   1   2  11       27.59       14.90      9.28 o 
   2   2  11       27.25       28.30     13.72 o 
   3   2  11       17.41       -3.51     14.90 o 
   4   2  11        1.76       -5.91     14.14 o 
   5   2  11        0.43      -15.84     16.75 o 
   6   2  11        0.03       30.25     15.58 o 
   7   2  11        2.08      -20.06     15.47 o 
   8   2  11        8.61       -2.96     17.77 o 
   9   2  11        1.93      -13.28     17.91 o 
  10   2  11        4.72       13.45     19.43 o 
  11   2  11        5.37       21.17     37.24 o 
 -11   3  11        2.59       -0.93     29.26 o 
 -10   3  11        0.02      -32.35     24.96 o 
  -9   3  11        0.19       21.45     23.03 o 
  -8   3  11       22.45       24.15     19.11 o 
  -7   3  11        7.54       21.87     18.31 o 
  -6   3  11       20.02       37.19     19.54 o 
  -5   3  11        7.33      -14.04     16.16 o 
  -4   3  11      161.19      166.95     21.22 o 
  -3   3  11        6.42       -5.74     16.93 o 
  -2   3  11        0.00      -14.00     16.07 o 
  -1   3  11       67.53       42.67     16.03 o 
   0   3  11        7.03        6.53     14.77 o 
   1   3  11       17.48       29.37     11.24 o 
   2   3  11       17.82       14.81      9.94 o 
   3   3  11      658.10      656.13     30.72 o 
   4   3  11      277.71      281.50     23.35 o 
   5   3  11        2.26      -33.66     22.44 o 
   6   3  11        1.74       15.76     18.59 o 
   7   3  11        4.36       13.48     19.53 o 
   8   3  11       40.74       68.95     22.35 o 
   9   3  11        6.94       12.36     20.64 o 
  10   3  11       18.02       23.24     28.77 o 
 -10   4  11        1.89      -12.15     43.32 o 
  -9   4  11        5.66       19.33     28.27 o 
  -8   4  11        5.19       23.35     32.99 o 
  -7   4  11        7.64       18.84     37.25 o 
  -6   4  11       16.58       10.02     21.11 o 
  -5   4  11       70.11       86.53     22.14 o 
  -4   4  11       10.93       19.91     20.15 o 
  -3   4  11       59.94       73.81     12.26 o 
  -2   4  11        0.22      -14.69     10.40 o 
  -1   4  11       64.71       53.07     15.12 o 
   0   4  11        4.38        0.43     18.97 o 
   1   4  11      218.50      193.79     22.67 o 
   2   4  11      770.52      821.45     35.23 o 
   3   4  11      269.43      328.74     38.21 o 
   4   4  11       37.62       16.64     24.22 o 
   5   4  11       40.61       55.09     31.17 o 
   6   4  11       54.32       71.43     22.48 o 
   7   4  11       23.62      -11.69     19.77 o 
   8   4  11       18.34       49.61     21.81 o 
   9   4  11       21.52       86.97     31.56 o 
  -9   5  11        2.05       14.51     57.85 o 
  -8   5  11        4.15       41.25     44.34 o 
  -7   5  11        4.53       -0.81     18.59 o 
  -6   5  11        8.09       -6.81     16.19 o 
  -5   5  11       25.14       35.97     16.38 o 
  -4   5  11       14.24       -8.90     14.20 o 
  -3   5  11       91.10      102.39     16.86 o 
  -2   5  11       11.46       -4.02     12.51 o 
  -1   5  11        3.59       12.10     14.41 o 
   0   5  11       72.20       64.49     25.94 o 
   1   5  11       22.87       24.83     22.58 o 
   2   5  11        1.40       14.54     15.98 o 
   3   5  11      174.45      168.13     34.61 o 
   4   5  11      366.37      441.17     70.80 o 
   5   5  11       38.51       46.18     31.47 o 
   6   5  11        0.00       42.32     29.91 o 
   7   5  11        0.75       20.87     21.40 o 
   8   5  11        1.89      -29.39     19.60 o 
  -8   6  11        0.85      -13.15     33.81 o 
  -7   6  11        3.95      -25.75     17.16 o 
  -6   6  11       25.72       34.05     20.52 o 
  -5   6  11       23.83       26.30     22.89 o 
  -4   6  11        6.62        2.83     15.63 o 
  -3   6  11       41.28       36.02     36.53 o 
  -2   6  11       18.72        0.39     35.58 o 
  -1   6  11        1.92       -6.37     33.47 o 
   0   6  11        6.25      -17.79     25.14 o 
   1   6  11      293.38      288.31     33.08 o 
   2   6  11      248.64      197.44     22.40 o 
   3   6  11      143.92      157.73     81.63 o 
   4   6  11       38.36       46.49     56.53 o 
   5   6  11        2.60        3.78     32.50 o 
   6   6  11       27.70       43.60     38.83 o 
   7   6  11        2.61      -13.68     38.22 o 
  -6   7  11        2.93       18.28     47.55 o 
  -5   7  11        4.13      -54.37     36.25 o 
  -4   7  11        0.52      -28.66     49.66 o 
  -3   7  11       49.52       74.07     41.72 o 
  -2   7  11       24.94       31.07     39.04 o 
  -1   7  11        6.85      -22.97     34.91 o 
   0   7  11       21.45        7.53     28.27 o 
   1   7  11       67.69       38.89     25.39 o 
   2   7  11        4.67      -13.38     18.46 o 
   3   7  11       10.48       19.45     22.64 o 
   4   7  11       53.99       43.32     64.99 o 
   5   7  11       16.29      -15.92     72.38 o 
 -11   0  12        3.64      -27.47     38.04 o 
 -10   0  12        1.51      -48.34     32.23 o 
  -9   0  12        2.45       -5.35     26.24 o 
  -8   0  12        5.35       21.43     26.99 o 
  -7   0  12        2.64      -17.06     26.68 o 
  -6   0  12        0.15       20.97     21.34 o 
  -5   0  12       49.25       40.44     33.06 o 
  -4   0  12      180.76      182.00     25.57 o 
  -3   0  12       52.20       61.60     20.29 o 
  -2   0  12       37.53       48.18     19.65 o 
  -1   0  12       13.43       -9.63     15.55 o 
   0   0  12      155.03      168.12     16.19 o 
   1   0  12        0.34       -5.02     12.02 o 
   2   0  12       38.11       31.04     15.12 o 
   3   0  12       49.51       40.49     16.56 o 
   4   0  12        0.13        7.37     13.95 o 
   5   0  12        2.60       -0.35     12.89 o 
   6   0  12        9.30       14.01     21.46 o 
   7   0  12        4.39      -22.07     14.72 o 
   8   0  12       21.29       28.68     18.40 o 
   9   0  12        9.78       12.48     21.25 o 
  10   0  12        1.11       23.01     24.24 o 
  11   0  12        0.43      -16.96     90.61 o 
 -11   1  12        0.06       33.22     28.13 o 
 -10   1  12        3.01        0.53     25.40 o 
  -9   1  12        1.34       22.17     19.14 o 
  -8   1  12        7.76       30.59     18.89 o 
  -7   1  12       15.13       27.67     17.93 o 
  -6   1  12       43.76       55.77     15.96 o 
  -5   1  12        1.78       -1.53     14.40 o 
  -4   1  12       25.63       19.18     13.60 o 
  -3   1  12       19.01       -3.36     13.16 o 
  -2   1  12        6.69      -15.69     11.85 o 
  -1   1  12        2.54       10.99     11.95 o 
   0   1  12        1.74       -6.16     11.70 o 
   1   1  12      690.29      682.61     18.04 o 
   2   1  12       31.95       25.02     10.33 o 
   3   1  12        0.70        2.41      8.95 o 
   4   1  12       16.60       14.40     10.04 o 
   5   1  12        3.39       10.39     17.71 o 
   6   1  12       23.59       31.39     18.89 o 
   7   1  12        1.09        0.81     15.17 o 
   8   1  12       33.50       10.03     16.11 o 
   9   1  12        5.63        7.06     16.84 o 
  10   1  12        1.98        2.70     23.45 o 
 -11   2  12        5.15       12.18     28.43 o 
 -10   2  12        1.44       -0.19     28.43 o 
  -9   2  12        0.22       12.10     19.28 o 
  -8   2  12        3.94       -7.70     24.86 o 
  -7   2  12        2.33      -13.18     23.18 o 
  -6   2  12       35.38       59.39     16.44 o 
  -5   2  12       84.79       78.44     16.88 o 
  -4   2  12        1.15       -1.19     13.48 o 
  -3   2  12       43.86       48.13     15.49 o 
  -2   2  12       27.04       35.39     14.20 o 
  -1   2  12       73.18       77.11     16.63 o 
   0   2  12      225.39      209.58     18.63 o 
   1   2  12      840.21      779.54     34.63 o 
   2   2  12       52.02       34.20     15.32 o 
   3   2  12        5.14       16.74     17.15 o 
   4   2  12       29.87       28.37     15.62 o 
   5   2  12       26.97       17.69     18.70 o 
   6   2  12       37.52        4.15     19.55 o 
   7   2  12       22.72       15.62     17.11 o 
   8   2  12       52.62       48.39     30.81 o 
   9   2  12        0.68      -15.86     18.77 o 
  10   2  12        6.91       40.21     21.58 o 
 -11   3  12        2.88       28.39     31.74 o 
 -10   3  12        2.16      -23.96     25.71 o 
  -9   3  12        4.50       26.33     19.49 o 
  -8   3  12        0.19      -14.05     17.66 o 
  -7   3  12       31.02       33.67     19.51 o 
  -6   3  12       62.92       50.23     20.94 o 
  -5   3  12       62.49       92.18     20.59 o 
  -4   3  12       34.05       30.93     18.22 o 
  -3   3  12        9.19       47.48     17.68 o 
  -2   3  12        4.41       -2.24     16.26 o 
  -1   3  12        8.36      -19.55     15.32 o 
   0   3  12       63.74       51.29     19.02 o 
   1   3  12     1076.03     1078.31     28.93 o 
   2   3  12      190.16      214.32     13.35 o 
   3   3  12       31.97       29.36     17.01 o 
   4   3  12        0.64       -9.33     14.77 o 
   5   3  12       16.30        1.24     30.64 o 
   6   3  12       36.63       68.97     29.64 o 
   7   3  12        1.60       12.10     39.86 o 
   8   3  12       45.77       72.45     22.97 o 
   9   3  12        9.30       17.71     21.43 o 
  10   3  12        0.13       16.37     32.38 o 
 -10   4  12        1.57      -19.55     50.19 o 
  -9   4  12        2.86       -7.82     74.50 o 
  -8   4  12        0.72       27.86     34.84 o 
  -7   4  12        2.28       23.72     32.82 o 
  -6   4  12       41.59       10.77     34.45 o 
  -5   4  12       78.49       71.66     22.62 o 
  -4   4  12       32.80       43.49     19.37 o 
  -3   4  12        1.41      -22.58     19.77 o 
  -2   4  12        4.21        5.88     11.57 o 
  -1   4  12       27.43       19.18     10.28 o 
   0   4  12       27.96       25.95     22.75 o 
   1   4  12      992.17      956.36     37.02 o 
   2   4  12      276.24      264.02     18.61 o 
   3   4  12        0.77       -9.84     24.79 o 
   4   4  12       16.90       32.76     47.02 o 
   5   4  12        4.71        9.74     48.87 o 
   6   4  12       94.80       63.22     32.72 o 
   7   4  12        1.46       -5.12     23.87 o 
   8   4  12       14.55       13.97     29.71 o 
   9   4  12        0.05      -13.73     29.89 o 
  -9   5  12        0.22       -4.00     22.38 o 
  -8   5  12       18.75       26.29     31.10 o 
  -7   5  12        8.13       20.43     32.09 o 
  -6   5  12        7.88       24.03     18.15 o 
  -5   5  12       56.47       59.38     17.78 o 
  -4   5  12        4.51        6.47     15.10 o 
  -3   5  12        0.02       -5.35     12.65 o 
  -2   5  12       11.00       28.24     21.72 o 
  -1   5  12       44.15       83.57     26.76 o 
   0   5  12      124.80       88.63     26.25 o 
   1   5  12       57.62       50.37     23.14 o 
   2   5  12       72.96       89.38     17.47 o 
   3   5  12       42.05       35.59     30.20 o 
   4   5  12       41.96       10.57     48.61 o 
   5   5  12        8.45       33.88     29.42 o 
   6   5  12        3.45       -0.08     34.34 o 
   7   5  12       10.93       21.44     31.61 o 
   8   5  12        2.35        3.48     33.80 o 
  -7   6  12        0.01        0.17     21.30 o 
  -6   6  12        1.18        5.13     37.80 o 
  -5   6  12       15.10       10.07     35.42 o 
  -4   6  12        0.02      -12.77     36.34 o 
  -3   6  12       15.00      -17.20     34.88 o 
  -2   6  12        6.72      -46.54     47.21 o 
  -1   6  12       35.84       16.46     26.95 o 
   0   6  12        7.97       28.46     26.58 o 
   1   6  12        9.59      -14.68     23.61 o 
   2   6  12       57.61       44.81     18.15 o 
   3   6  12        0.27       82.42     58.65 o 
   4   6  12        1.21      119.94     59.70 o 
   5   6  12        3.75      -11.67     30.29 o 
   6   6  12        0.03       33.80     34.31 o 
  -4   7  12        4.83        1.56     68.69 o 
  -3   7  12        9.96      -29.03     37.99 o 
  -2   7  12       20.41      -25.92     37.38 o 
  -1   7  12       20.78       21.93     31.18 o 
   0   7  12        4.48      -39.43     26.29 o 
   1   7  12        4.68      -17.96     22.95 o 
   2   7  12        0.14       -6.35     20.15 o 
   3   7  12        0.03       17.96     58.65 o 
 -11   1  13        0.42       34.65     31.81 o 
 -10   1  13        1.58      -34.38     22.92 o 
  -9   1  13        0.08       23.07     25.01 o 
  -8   1  13       82.16       46.25     20.35 o 
  -7   1  13       36.77       47.55     23.56 o 
  -6   1  13        8.36       -1.77     14.40 o 
  -5   1  13       95.21      144.74     25.05 o 
  -4   1  13       23.75       21.42     14.93 o 
  -3   1  13        1.61       12.57     14.20 o 
  -2   1  13        5.39        5.51     13.04 o 
  -1   1  13     1754.01     1766.44     35.38 o 
   0   1  13       30.60        3.02     10.92 o 
   1   1  13       95.13       99.47     10.35 o 
   2   1  13       16.70       13.53     10.52 o 
   3   1  13        4.24        8.88     11.19 o 
   4   1  13       90.13       88.32     14.37 o 
   5   1  13        2.46        8.12     20.72 o 
   6   1  13      394.34      389.18     27.24 o 
   7   1  13        3.10        4.10     16.66 o 
   8   1  13        0.34       -9.32     14.03 o 
   9   1  13        0.03      -20.77     19.54 o 
  10   1  13       18.81       -9.47     31.11 o 
 -10   2  13        0.16      -24.28     26.29 o 
  -9   2  13        0.06       19.77     20.61 o 
  -8   2  13       28.03       -5.44     18.65 o 
  -7   2  13        3.25       -3.25     18.21 o 
  -6   2  13       90.93       81.88     18.87 o 
  -5   2  13        0.37       17.07     15.42 o 
  -4   2  13        5.39       -3.62     14.23 o 
  -3   2  13        7.88       19.78     15.45 o 
  -2   2  13        3.80       10.15     16.58 o 
  -1   2  13     1560.34     1471.49     37.90 o 
   0   2  13      195.68      189.57     15.22 o 
   1   2  13       49.58       45.45     18.44 o 
   2   2  13        9.97       17.18     14.76 o 
   3   2  13        6.23        9.11     16.22 o 
   4   2  13       73.90       89.04     18.78 o 
   5   2  13        6.06       28.14     21.51 o 
   6   2  13      103.64      146.80     43.57 o 
   7   2  13        5.85       16.36     22.74 o 
   8   2  13        0.01        0.37     24.48 o 
   9   2  13        0.05       20.64     21.67 o 
 -10   3  13        2.11      -29.22     27.16 o 
  -9   3  13        1.72        7.77     19.82 o 
  -8   3  13       30.79       45.68     20.11 o 
  -7   3  13       44.77       38.80     19.93 o 
  -6   3  13        8.60       25.26     19.25 o 
  -5   3  13        1.74      -21.63     33.39 o 
  -4   3  13       23.89       28.61     18.52 o 
  -3   3  13       19.17       27.36     19.81 o 
  -2   3  13        6.24      -24.80     17.51 o 
  -1   3  13      531.67      494.67     29.47 o 
   0   3  13      206.57      206.28     23.34 o 
   1   3  13        0.82       -1.14     11.85 o 
   2   3  13       42.00       41.31     11.78 o 
   3   3  13        0.65        9.11     15.66 o 
   4   3  13       33.49       22.41     25.10 o 
   5   3  13       28.08       25.59     31.31 o 
   6   3  13       63.20      132.75     40.68 o 
   7   3  13        1.08       10.02     27.28 o 
   8   3  13        9.10       30.03     22.45 o 
   9   3  13        4.12       16.97     22.41 o 
  -9   4  13        0.09       28.35     30.06 o 
  -8   4  13        4.18       45.47     30.89 o 
  -7   4  13        4.57       22.01     39.63 o 
  -6   4  13        5.21       12.31     32.27 o 
  -5   4  13        3.82       18.30     24.23 o 
  -4   4  13        0.23       10.93     21.21 o 
  -3   4  13        4.01       -3.36     31.04 o 
  -2   4  13        1.24       -4.35     11.16 o 
  -1   4  13       95.62       38.05     24.30 o 
   0   4  13      122.92       93.00     25.09 o 
   1   4  13        0.22      -14.80     25.53 o 
   2   4  13        1.36      -12.15     12.76 o 
   3   4  13        3.07       -6.28     26.68 o 
   4   4  13        0.02       80.31     51.78 o 
   5   4  13        5.26        3.88     29.58 o 
   6   4  13        1.16       -9.19     26.24 o 
   7   4  13        0.27      -14.25     26.19 o 
   8   4  13        0.00       22.10     24.40 o 
  -8   5  13        1.18       33.17     21.30 o 
  -7   5  13        4.35        6.19     26.19 o 
  -6   5  13        1.50       32.37     19.65 o 
  -5   5  13        0.14       13.83     22.19 o 
  -4   5  13        0.21      -21.10     24.21 o 
  -3   5  13        1.57       20.33     22.71 o 
  -2   5  13        9.05       -1.10     25.64 o 
  -1   5  13       12.84       13.23     24.58 o 
   0   5  13       16.55       32.33     25.02 o 
   1   5  13        0.27        9.95     22.27 o 
   2   5  13       15.66       20.81     23.95 o 
   3   5  13        4.73       -8.45     51.25 o 
   4   5  13        0.59       17.96     51.25 o 
   5   5  13        0.44      -23.85     29.50 o 
   6   5  13        1.57       50.12     32.99 o 
   7   5  13        0.15       71.01     51.51 o 
  -6   6  13        0.75       42.55     91.67 o 
  -5   6  13        2.14       48.14     39.41 o 
  -4   6  13        0.07       17.99     27.85 o 
  -3   6  13        0.06       -2.04     35.53 o 
  -2   6  13       15.16      -10.19     38.14 o 
  -1   6  13       14.84       10.47     27.96 o 
   0   6  13        3.80       -4.05     29.68 o 
   1   6  13        4.57       20.11     24.71 o 
   2   6  13        0.65       22.16     17.86 o 
   3   6  13        0.03        4.23     54.95 o 
   4   6  13        8.67       60.23     58.65 o 
   5   6  13        4.50        6.87     48.08 o 
  -2   7  13        2.80       25.31     38.43 o 
  -1   7  13        1.72      -27.97     30.88 o 
   0   7  13        1.23        7.92     43.09 o 
   1   7  13        6.81       13.45     23.63 o 
 -10   0  14       33.71      -15.85     38.04 o 
  -9   0  14        6.42       -3.15     27.75 o 
  -8   0  14       42.53       27.24     28.87 o 
  -7   0  14       45.28       -2.67     27.68 o 
  -6   0  14       42.32       25.74     52.31 o 
  -5   0  14       52.15       30.29     22.44 o 
  -4   0  14      117.38      169.64     29.40 o 
  -3   0  14     2981.06     2888.80     81.27 o 
  -2   0  14        8.21      -12.41     19.62 o 
  -1   0  14     1055.41      961.38     41.27 o 
   0   0  14      108.58      118.28     16.60 o 
   1   0  14        0.46       15.64     11.42 o 
   2   0  14       44.28       91.90     18.81 o 
   3   0  14      105.33       76.35     19.98 o 
   4   0  14      978.04      843.37     74.23 o 
   5   0  14       92.96       68.74     25.95 o 
   6   0  14        0.02       25.64     24.83 o 
   7   0  14        0.17       -1.57     24.28 o 
   8   0  14       18.40       63.38     27.54 o 
   9   0  14        1.20       10.63     29.85 o 
 -10   1  14        0.47        1.26     45.70 o 
  -9   1  14        0.10       -7.56     19.40 o 
  -8   1  14        8.82       -7.38     26.92 o 
  -7   1  14        3.60       16.65     21.20 o 
  -6   1  14        3.00       20.19     19.06 o 
  -5   1  14        0.51        0.74     14.82 o 
  -4   1  14        3.46      -13.74     14.37 o 
  -3   1  14       64.84       44.06     16.44 o 
  -2   1  14       55.64       45.39     14.61 o 
  -1   1  14        0.03        0.59     12.50 o 
   0   1  14       36.43       32.99     11.38 o 
   1   1  14        7.73       -1.44     12.86 o 
   2   1  14        0.16      -14.63     18.53 o 
   3   1  14       17.67       30.63     18.46 o 
   4   1  14        1.51        1.05     15.58 o 
   5   1  14        0.00       13.12     15.99 o 
   6   1  14        2.76       33.99     16.94 o 
   7   1  14        0.04       -8.24     27.15 o 
   8   1  14       32.85       20.27     18.55 o 
   9   1  14        0.60      -12.49     19.22 o 
 -10   2  14       14.50      -37.26     24.84 o 
  -9   2  14        9.97       61.79     22.69 o 
  -8   2  14        5.26       43.29     21.44 o 
  -7   2  14        5.57        3.25     21.73 o 
  -6   2  14       10.12      -11.76     16.82 o 
  -5   2  14        4.38      -15.64     14.54 o 
  -4   2  14       40.51       64.11     20.04 o 
  -3   2  14      735.37      732.24     35.76 o 
  -2   2  14       71.58       74.96     20.29 o 
  -1   2  14      182.47      215.80     30.43 o 
   0   2  14       50.57       52.39     14.29 o 
   1   2  14        6.70       -2.08     16.18 o 
   2   2  14        6.39        1.11     16.50 o 
   3   2  14       17.45       38.91     17.42 o 
   4   2  14      215.09      246.39     33.19 o 
   5   2  14        5.01       21.32     19.46 o 
   6   2  14        4.40      -26.24     18.81 o 
   7   2  14        1.62       17.45     21.88 o 
   8   2  14        0.03        8.84     24.19 o 
   9   2  14        1.40        5.26     29.52 o 
  -9   3  14        0.21        9.25     23.27 o 
  -8   3  14        8.99        7.96     19.42 o 
  -7   3  14        6.59       45.37     20.73 o 
  -6   3  14        0.83        1.31     18.88 o 
  -5   3  14        7.96      -15.50     19.44 o 
  -4   3  14        4.08       10.31     20.87 o 
  -3   3  14       13.63       -0.36     19.96 o 
  -2   3  14       39.63       14.18     19.40 o 
  -1   3  14        0.36       -0.91     17.74 o 
   0   3  14       47.59       47.63     26.13 o 
   1   3  14        8.29       11.63     15.10 o 
   2   3  14        6.16       15.32     25.70 o 
   3   3  14        5.22       32.71     26.00 o 
   4   3  14       18.78       -6.34     42.80 o 
   5   3  14        0.08       20.51     35.40 o 
   6   3  14        0.05       25.12     29.05 o 
   7   3  14        2.26       44.89     32.76 o 
   8   3  14       26.53      111.18     45.97 o 
  -8   4  14        0.50       63.65     26.47 o 
  -7   4  14        0.42       26.11     25.44 o 
  -6   4  14        1.46       11.45     31.06 o 
  -5   4  14        0.19      -11.73     23.53 o 
  -4   4  14        0.29        6.71     22.04 o 
  -3   4  14        0.70        9.26     20.91 o 
  -2   4  14       32.34       56.00     21.87 o 
  -1   4  14        4.47      -27.21     21.16 o 
   0   4  14        9.71       -6.09     20.84 o 
   1   4  14        2.91      -15.47     19.74 o 
   2   4  14        0.01        7.07     15.09 o 
   3   4  14        8.73      -16.38     47.02 o 
   4   4  14        0.03       37.51     52.31 o 
   5   4  14        8.22       25.13     29.36 o 
   6   4  14        3.04       60.85     33.38 o 
   7   4  14        2.09       10.34     46.23 o 
  -7   5  14        0.03      -31.75     51.25 o 
  -6   5  14        0.71       27.28     35.77 o 
  -5   5  14        2.57       25.26     35.43 o 
  -4   5  14        5.23      -15.65     24.71 o 
  -3   5  14       11.27        1.96     29.13 o 
  -2   5  14        2.89      -35.17     30.21 o 
  -1   5  14        0.67       25.84     25.19 o 
   0   5  14        0.01       53.50     24.91 o 
   1   5  14        0.14       10.52     31.14 o 
   2   5  14        6.83        9.57     34.08 o 
   3   5  14        0.22       10.04     53.89 o 
   4   5  14       16.12      116.24     58.65 o 
   5   5  14        0.10      -17.15     38.04 o 
   6   5  14        0.18       25.74     32.74 o 
  -4   6  14        0.17      -18.47     40.85 o 
  -3   6  14        1.16      -41.53     39.36 o 
  -2   6  14        1.10       13.78     40.34 o 
  -1   6  14        2.91       -4.75     25.75 o 
   0   6  14        0.25        6.89     43.33 o 
   1   6  14        0.00       11.52     19.14 o 
   2   6  14        6.98       22.22     16.47 o 
   3   6  14        2.36       33.29     57.06 o 
  -9   1  15        6.88        2.64     27.00 o 
  -8   1  15        8.55       -2.05     19.57 o 
  -7   1  15       64.17       51.87     22.16 o 
  -6   1  15      138.18      145.14     25.18 o 
  -5   1  15      459.27      448.82     34.38 o 
  -4   1  15        0.90       19.64     16.02 o 
  -3   1  15      252.77      205.16     20.04 o 
  -2   1  15      208.41      225.87     19.94 o 
  -1   1  15       19.27       23.40     14.13 o 
   0   1  15       14.59       11.61     14.10 o 
   1   1  15       13.65       -4.05     13.87 o 
   2   1  15      254.66      253.65     28.92 o 
   3   1  15       23.34        6.63     19.12 o 
   4   1  15        6.64       27.68     17.43 o 
   5   1  15        1.28       -9.23     16.25 o 
   6   1  15       57.97       56.48     19.43 o 
   7   1  15        0.81       23.46     17.88 o 
   8   1  15        2.18       42.55     19.74 o 
  -9   2  15        5.38       15.11     21.28 o 
  -8   2  15        3.29       20.15     20.54 o 
  -7   2  15        5.97       15.62     19.94 o 
  -6   2  15       14.70       32.16     20.49 o 
  -5   2  15       83.44      137.74     21.18 o 
  -4   2  15      106.49       87.52     17.77 o 
  -3   2  15      152.38      197.72     19.99 o 
  -2   2  15       18.63        6.97     16.35 o 
  -1   2  15       15.54       32.78     19.71 o 
   0   2  15        3.47        9.25     16.08 o 
   1   2  15       67.89       41.64     18.74 o 
   2   2  15      127.35      118.45     22.20 o 
   3   2  15       77.09      103.91     26.55 o 
   4   2  15        0.34        1.39     23.55 o 
   5   2  15        1.10       17.92     20.74 o 
   6   2  15        2.92      -11.47     26.62 o 
   7   2  15        6.14       22.48     30.09 o 
   8   2  15       21.53      115.05     34.72 o 
  -8   3  15        0.70       33.61     22.40 o 
  -7   3  15        6.33        6.40     19.99 o 
  -6   3  15        9.66       75.96     36.33 o 
  -5   3  15       21.73       -0.96     22.34 o 
  -4   3  15        1.59       41.03     19.03 o 
  -3   3  15       15.47       42.24     20.94 o 
  -2   3  15       27.09        1.63     18.96 o 
  -1   3  15        1.63       -5.56     18.23 o 
   0   3  15        0.76       34.87     21.99 o 
   1   3  15       21.78       38.22     20.21 o 
   2   3  15        1.47       15.34     25.67 o 
   3   3  15        0.39        8.45     48.08 o 
   4   3  15        0.12       42.80     48.08 o 
   5   3  15        0.02       59.66     30.16 o 
   6   3  15       23.96       22.10     35.93 o 
   7   3  15        0.08       23.98     30.20 o 
  -7   4  15        0.16      -20.59     25.47 o 
  -6   4  15       18.77       35.62     35.06 o 
  -5   4  15       37.50       45.27     69.21 o 
  -4   4  15        1.81      -34.54     23.02 o 
  -3   4  15       12.00       12.73     21.28 o 
  -2   4  15        7.14       17.06     25.47 o 
  -1   4  15        6.87      -23.59     22.25 o 
   0   4  15       11.47      -24.30     21.94 o 
   1   4  15       18.18       12.78     31.86 o 
   2   4  15       38.13      -10.04     48.08 o 
   3   4  15        3.65       15.85     48.08 o 
   4   4  15        5.59        5.28     50.19 o 
   5   4  15        1.80      -19.18     30.58 o 
   6   4  15        2.65       39.62     33.12 o 
  -5   5  15        3.29       -6.27     40.68 o 
  -4   5  15        1.07      -28.22     32.80 o 
  -3   5  15        5.41       33.45     25.17 o 
  -2   5  15        0.18       18.42     26.18 o 
  -1   5  15        5.91        8.64     25.04 o 
   0   5  15       18.36       19.13     30.41 o 
   1   5  15        1.69        1.15     21.63 o 
   2   5  15        6.73       58.12     55.48 o 
   3   5  15        1.01      -10.57     49.66 o 
   4   5  15        0.65       60.23     59.17 o 
  -1   6  15        0.02      -18.40     26.23 o 
   0   6  15        3.61       23.94     26.38 o 
  -8   0  16       16.63       19.22     31.44 o 
  -7   0  16       20.48       32.09     30.44 o 
  -6   0  16       20.07       84.06     31.81 o 
  -5   0  16        8.47       45.91     24.69 o 
  -4   0  16        0.80       26.03     23.49 o 
  -3   0  16       21.08       20.73     22.07 o 
  -2   0  16        4.63      -12.65     19.59 o 
  -1   0  16        6.55       33.05     20.28 o 
   0   0  16       11.90       47.04     19.31 o 
   1   0  16        7.15       16.91     35.93 o 
   2   0  16       30.74      -19.55     37.51 o 
   3   0  16        0.09        8.10     24.37 o 
   4   0  16       92.14      112.35     30.44 o 
   5   0  16        5.89       43.43     26.52 o 
   6   0  16       17.04       47.06     34.34 o 
   7   0  16        0.30       -6.96     26.12 o 
  -8   1  16       11.14        3.29     20.94 o 
  -7   1  16       10.40        8.09     20.55 o 
  -6   1  16       22.17       27.46     19.68 o 
  -5   1  16       28.77       48.38     19.20 o 
  -4   1  16       18.54       24.91     16.43 o 
  -3   1  16        1.12       29.61     15.75 o 
  -2   1  16       27.08       29.61     15.74 o 
  -1   1  16        1.17       -1.63     13.89 o 
   0   1  16       62.40       58.26     15.77 o 
   1   1  16       36.56       37.40     21.93 o 
   2   1  16        7.99       43.76     21.21 o 
   3   1  16        2.39       14.44     25.32 o 
   4   1  16       23.34       18.98     17.16 o 
   5   1  16        4.14       35.20     17.96 o 
   6   1  16        1.76       40.19     18.36 o 
   7   1  16        1.74       16.82     18.88 o 
  -8   2  16        7.17       53.35     22.54 o 
  -7   2  16        9.52       23.46     20.61 o 
  -6   2  16        1.55        3.68     19.86 o 
  -5   2  16       18.44        4.18     17.60 o 
  -4   2  16       21.32       34.22     16.48 o 
  -3   2  16        0.16      -12.48     25.91 o 
  -2   2  16        1.04        9.02     16.68 o 
  -1   2  16        4.47       28.39     16.58 o 
   0   2  16        8.23      -16.01     16.42 o 
   1   2  16        6.42       23.89     16.17 o 
   2   2  16       18.83       45.71     19.37 o 
   3   2  16        3.17      -21.66     40.68 o 
   4   2  16        6.72       49.46     29.96 o 
   5   2  16        0.70       11.15     29.18 o 
   6   2  16        0.94        5.53     24.72 o 
  -7   3  16       10.43       23.84     26.63 o 
  -6   3  16       26.71       -2.50     23.77 o 
  -5   3  16       16.83        3.06     44.61 o 
  -4   3  16       30.53       50.03     19.76 o 
  -3   3  16        4.50       30.49     18.39 o 
  -2   3  16       71.52       61.30     21.08 o 
  -1   3  16       10.22      -13.30     22.06 o 
   0   3  16       51.37       50.65     23.26 o 
   1   3  16       35.26       56.16     19.57 o 
   2   3  16        4.37       77.14     50.72 o 
   3   3  16        3.69       20.61     50.19 o 
   4   3  16        4.27        2.64     45.97 o 
   5   3  16        3.28       64.30     31.29 o 
   6   3  16        3.48       29.64     32.12 o 
  -5   4  16       19.08       36.98     62.61 o 
  -4   4  16       20.86       21.25     26.38 o 
  -3   4  16       16.00       14.70     21.84 o 
  -2   4  16        0.06       14.85     23.64 o 
  -1   4  16       28.90       70.65     31.54 o 
   0   4  16       17.99       24.89     22.48 o 
   1   4  16       18.76       20.49     19.54 o 
   2   4  16        0.19      -10.04     48.61 o 
   3   4  16        8.06      -15.85     52.83 o 
   4   4  16        9.30      108.31     58.65 o 
  -3   5  16        1.26        1.93     23.01 o 
  -2   5  16       16.73       36.21     26.13 o 
  -1   5  16        4.14       27.10     42.50 o 
   0   5  16        1.06       23.12     24.92 o 
   1   5  16        1.48       -5.61     18.81 o 
   2   5  16        1.30       32.23     55.48 o 
  -7   1  17        1.38        8.48     21.16 o 
  -6   1  17        0.01       23.72     24.46 o 
  -5   1  17        0.38       40.60     21.23 o 
  -4   1  17        4.95       29.41     16.60 o 
  -3   1  17        1.27        3.48     15.42 o 
  -2   1  17        2.49       17.12     15.11 o 
  -1   1  17        8.17       13.79     15.71 o 
   0   1  17        0.16       -9.35     13.59 o 
   1   1  17       11.13       32.80     22.04 o 
   2   1  17        1.52       18.48     39.89 o 
   3   1  17        0.08       -3.60     20.07 o 
   4   1  17       12.90       21.40     17.88 o 
   5   1  17        0.38       18.11     18.92 o 
  -6   2  17        0.96        1.66     20.55 o 
  -5   2  17       13.63       30.54     21.61 o 
  -4   2  17       24.60       32.75     17.80 o 
  -3   2  17        5.78       40.01     18.39 o 
  -2   2  17        3.59        3.79     17.97 o 
  -1   2  17        0.67       24.56     20.16 o 
   0   2  17       16.87      -17.50     16.60 o 
   1   2  17        0.01        6.62     22.91 o 
   2   2  17       58.99      -26.06     26.00 o 
   3   2  17        1.22       35.69     30.44 o 
   4   2  17        0.24       26.34     22.79 o 
   5   2  17        0.16        7.62     23.45 o 
  -5   3  17        2.80       12.41     25.25 o 
  -4   3  17        6.94        0.51     20.46 o 
  -3   3  17        1.61      -26.05     17.37 o 
  -2   3  17       10.11       31.81     18.33 o 
  -1   3  17       20.44       56.86     43.88 o 
   0   3  17        0.46      -15.73     34.15 o 
   1   3  17        5.33      -22.72     28.39 o 
   2   3  17        6.58       32.23     49.66 o 
   3   3  17       22.94       32.23     52.31 o 
   4   3  17       22.34      -36.98     48.08 o 
  -3   4  17        0.01       21.12     22.27 o 
  -2   4  17        0.01       35.86     21.06 o 
  -1   4  17       18.12       25.50     26.29 o 
   0   4  17       11.21        4.74     22.91 o 
   1   4  17        8.74       11.81     20.36 o 
   2   4  17        0.97       19.55     53.89 o 
  -5   0  18        3.98      -16.14     28.87 o 
  -4   0  18        0.02       33.68     25.46 o 
  -3   0  18        0.77        2.98     22.71 o 
  -2   0  18        3.47        7.11     21.65 o 
  -1   0  18        2.31        3.83     20.91 o 
   0   0  18       34.66       47.56     18.40 o 
   1   0  18        0.33      -52.31     34.87 o 
   2   0  18       16.24       33.81     45.44 o 
   3   0  18        0.02       12.60     28.12 o 
   4   0  18       23.78       67.72     31.20 o 
  -5   1  18        1.92       14.76     20.75 o 
  -4   1  18        0.38       11.84     17.18 o 
  -3   1  18        4.03       -0.25     17.52 o 
  -2   1  18        3.84       21.25     15.84 o 
  -1   1  18        8.86       24.41     16.50 o 
   0   1  18        1.78        7.95     16.70 o 
   1   1  18        4.63       25.29     30.12 o 
   2   1  18       14.76        2.00     29.17 o 
   3   1  18        0.12       -1.76     43.85 o 
   4   1  18        7.83       40.09     24.23 o 
  -4   2  18        2.25       24.15     19.81 o 
  -3   2  18        0.79        2.40     18.29 o 
  -2   2  18        0.08       -3.53     26.43 o 
  -1   2  18        2.17        5.66     16.37 o 
   0   2  18        1.80       12.65     17.75 o 
   1   2  18        1.21       11.05     30.97 o 
   2   2  18        1.46       27.88     31.37 o 
   3   2  18        0.50       -3.27     31.18 o 
  -2   3  18       20.50       24.68     18.49 o 
  -1   3  18        0.10       28.42     23.26 o 
   0   3  18        3.80       -5.95     18.05 o 
   1   3  18        0.72       45.97     51.78 o 
  -1   1  19        2.36       -7.17     15.79 o 
                                                 
